# Supplementary material for: 3-[(E)-3-(2,4-Dichloro­phen­yl)prop-2-en­oyl]-4-hy­droxy-2H-chromen-2-one
Source: Acta Crystallogr Sect E Struct Rep Online. 2010 Oct 31;66(Pt 11):o3022–3. doi: 10.1107/S1600536810043837 (PMC3009251; doi:10.1107/S1600536810043837)
Supplement: Supplementary file 2 [file e-66-o3022-Isup2.hkl]

# 
# h,k,l, Fc-squared, Fo-squared, sigma(Fo-squared) and status flag 
# 
data_I
_shelx_title ' ma5am in P2(1)/c (100K)' 
_shelx_refln_list_code          4 
_shelx_F_calc_maximum      187.51 
_exptl_crystal_F_000       736.00 
_reflns_d_resolution_high  0.6157 
 
loop_ 
 _symmetry_equiv_pos_as_xyz 
 'x, y, z' 
 '-x, y+1/2, -z+1/2' 
 '-x, -y, -z' 
 'x, -y-1/2, z-1/2' 
 
_cell_length_a     4.5233 
_cell_length_b    21.2099 
_cell_length_c    15.6304 
_cell_angle_alpha  90.000 
_cell_angle_beta   91.607 
_cell_angle_gamma  90.000 
 
_shelx_F_squared_multiplier     1.000 
 
loop_ 
 _refln_index_h 
 _refln_index_k 
 _refln_index_l 
 _refln_F_squared_calc 
 _refln_F_squared_meas 
 _refln_F_squared_sigma 
 _refln_observed_status 
   1   0   0      995.64     1027.71     19.30 o 
   2   0   0       50.94       42.04      3.52 o 
   3   0   0     6397.31     6587.67    120.17 o 
   4   0   0      492.41      531.62     49.35 o 
   5   0   0      346.48      336.94     20.95 o 
   6   0   0      423.77      437.59     18.21 o 
   7   0   0        0.04       -4.27      5.82 o 
   1   1   0     1527.35     1520.39     23.15 o 
   2   1   0        0.05       10.30     12.03 o 
   3   1   0     1655.32     1846.25     42.28 o 
   4   1   0     1744.25     1707.30     25.42 o 
   5   1   0        0.04       -1.43      1.74 o 
   6   1   0      222.09      229.09      7.87 o 
   7   1   0        6.15        6.17      4.57 o 
   0   2   0        0.50       -0.38      0.43 o 
   1   2   0     1096.59     1180.85     18.29 o 
   2   2   0      136.47      126.91      2.99 o 
   3   2   0      355.59      369.31      5.61 o 
   4   2   0      794.39      839.61     14.43 o 
   5   2   0       46.45       47.54      3.75 o 
   6   2   0       48.00       48.43      4.29 o 
   7   2   0       13.15       19.44      5.43 o 
   1   3   0      623.70      620.01     10.26 o 
   2   3   0      373.16      375.17      9.49 o 
   3   3   0       78.94      108.93      2.61 o 
   4   3   0      213.29      201.16      6.24 o 
   5   3   0      237.25      245.59     10.58 o 
   6   3   0        5.60        5.65      2.74 o 
   7   3   0       12.47        1.76      6.40 o 
   0   4   0     1086.51     1066.09     20.95 o 
   1   4   0    29698.82    29667.42    388.66 o 
   2   4   0     1340.92     1425.91     20.43 o 
   3   4   0     1466.81     1458.64     19.32 o 
   4   4   0      391.02      402.85      9.67 o 
   5   4   0     1069.12     1007.15     19.88 o 
   6   4   0        1.22        1.39      2.55 o 
   7   4   0        4.80       16.99      5.22 o 
   1   5   0    35159.32    34610.25    452.97 o 
   2   5   0    13407.01    13889.64    171.01 o 
   3   5   0      745.79      703.30     13.83 o 
   4   5   0       24.83       20.53      1.58 o 
   5   5   0      835.21      839.18     17.16 o 
   6   5   0       90.99       96.44     11.09 o 
   7   5   0      213.19      233.63     14.98 o 
   0   6   0     2172.92     2235.67     43.13 o 
   1   6   0       43.82       39.75      1.60 o 
   2   6   0      470.13      409.25      5.84 o 
   3   6   0      217.02      214.89      5.77 o 
   4   6   0       84.55       85.57      3.61 o 
   5   6   0      164.43      159.11      7.23 o 
   6   6   0      181.31      172.79     14.07 o 
   7   6   0       58.23       72.03      8.37 o 
   1   7   0      512.36      526.06      8.48 o 
   2   7   0      927.06      970.85     11.07 o 
   3   7   0        0.28       -0.40      0.79 o 
   4   7   0       63.09       65.55      3.33 o 
   5   7   0        0.06        0.64      2.99 o 
   6   7   0       68.59       67.55      7.82 o 
   7   7   0        2.32       12.99      5.55 o 
   0   8   0      374.92      372.00      9.38 o 
   1   8   0     4315.60     4310.84     61.53 o 
   2   8   0     1108.90     1136.61     13.26 o 
   3   8   0       89.31       88.07      3.32 o 
   4   8   0      560.32      518.69     10.32 o 
   5   8   0      137.18      129.97      4.98 o 
   6   8   0      201.22      198.16     11.28 o 
   7   8   0       58.99       90.34     12.78 o 
   1   9   0     5364.61     5724.22     64.07 o 
   2   9   0    15816.62    16563.76    185.37 o 
   3   9   0      554.73      569.08     10.65 o 
   4   9   0      470.77      431.20     10.49 o 
   5   9   0      161.50      182.35      6.66 o 
   6   9   0       80.40       77.37     14.87 o 
   7   9   0      705.93      786.64     31.40 o 
   0  10   0     2195.60     2244.71     41.35 o 
   1  10   0     1631.14     1915.50     20.33 o 
   2  10   0     2969.54     3179.97     37.56 o 
   3  10   0      778.92      746.40     10.85 o 
   4  10   0      113.21      111.05      6.98 o 
   5  10   0      154.87      151.93      7.22 o 
   6  10   0       30.04       19.78      5.77 o 
   7  10   0      177.51      173.93     17.93 o 
   1  11   0        3.09       -0.98      0.98 o 
   2  11   0        1.54        5.82      1.36 o 
   3  11   0       17.92        9.06      1.34 o 
   4  11   0     1517.81     1457.66     26.56 o 
   5  11   0      121.57      119.52      7.03 o 
   6  11   0        0.11       -1.46      3.82 o 
   0  12   0     1227.59     1314.14     23.30 o 
   1  12   0      196.61      254.11      4.27 o 
   2  12   0      298.29      323.48      7.47 o 
   3  12   0      309.32      317.80      8.65 o 
   4  12   0      126.58      119.74      6.02 o 
   5  12   0       23.97       18.41      3.10 o 
   6  12   0       18.80       15.33      5.42 o 
   1  13   0     2418.73     2429.72     27.83 o 
   2  13   0      375.86      377.50      9.86 o 
   3  13   0      492.10      574.43     10.78 o 
   4  13   0     1065.71     1086.90     23.91 o 
   5  13   0       33.57       31.17      4.57 o 
   6  13   0       31.60       46.12      9.62 o 
   0  14   0    17854.41    18474.65    265.27 o 
   1  14   0      152.72      148.58      3.90 o 
   2  14   0       95.25      110.75      3.97 o 
   3  14   0     4534.13     4608.31     62.57 o 
   4  14   0        1.72        1.35      1.17 o 
   5  14   0      225.66      235.56     11.77 o 
   6  14   0      386.69      426.83     19.84 o 
   1  15   0      321.76      308.95      7.48 o 
   2  15   0        1.05        3.98      1.79 o 
   3  15   0      301.69      262.62      6.76 o 
   4  15   0      382.32      401.97      9.14 o 
   5  15   0      177.93      159.96      7.80 o 
   6  15   0      144.41      135.41     15.83 o 
   0  16   0       69.99       77.01      4.73 o 
   1  16   0      149.20      151.20      4.71 o 
   2  16   0        9.91        7.48      1.75 o 
   3  16   0     1280.92     1233.30     20.01 o 
   4  16   0       52.27       44.99      3.18 o 
   5  16   0      193.84      199.97      8.71 o 
   6  16   0      277.25      308.28     17.14 o 
   1  17   0     1332.75     1330.85     18.68 o 
   2  17   0      535.77      512.46     10.29 o 
   3  17   0      167.18      183.83      5.84 o 
   4  17   0      288.75      282.88      9.39 o 
   5  17   0       16.69       16.48      3.53 o 
   6  17   0       82.91       96.63     20.00 o 
   0  18   0     1420.05     1414.04     35.03 o 
   1  18   0     1653.74     1633.82     24.80 o 
   2  18   0     1303.12     1210.03     19.73 o 
   3  18   0      513.53      533.82     14.30 o 
   4  18   0      827.25      814.13     16.19 o 
   5  18   0      756.43      828.54     48.71 o 
   6  18   0       11.89       10.51      5.80 o 
   1  19   0      546.77      589.82     13.09 o 
   2  19   0     1078.71     1069.43     18.10 o 
   3  19   0     1150.88     1186.50     21.81 o 
   4  19   0      173.77      157.80      6.02 o 
   5  19   0      532.77      536.07     22.24 o 
   6  19   0       26.29       37.95      7.89 o 
   0  20   0      257.53      286.35     11.91 o 
   1  20   0       14.76       10.78      2.39 o 
   2  20   0      506.76      473.90     10.66 o 
   3  20   0       80.64       86.31      5.09 o 
   4  20   0       67.87       55.48      4.09 o 
   5  20   0       60.74       60.81      8.69 o 
   1  21   0      474.07      472.47     13.87 o 
   2  21   0       54.60       60.89      4.63 o 
   3  21   0      746.70      778.54     24.90 o 
   4  21   0       36.97       25.75      3.16 o 
   5  21   0        4.22       11.38      5.45 o 
   0  22   0        0.62        1.30      3.09 o 
   1  22   0      271.10      306.69     10.95 o 
   2  22   0      593.43      603.37     14.28 o 
   3  22   0      148.00      163.42      8.45 o 
   4  22   0       22.42       24.17      3.28 o 
   5  22   0       10.34        7.02      5.21 o 
   1  23   0     1586.26     1554.47     33.76 o 
   2  23   0      707.82      699.80     18.01 o 
   3  23   0        8.79        6.93      2.75 o 
   4  23   0     1065.90     1133.95     35.49 o 
   5  23   0      319.99      321.44     27.90 o 
   0  24   0      809.96      839.62     25.59 o 
   1  24   0      430.46      435.61     18.42 o 
   2  24   0      264.77      272.16     12.76 o 
   3  24   0       44.89       34.76      9.44 o 
   4  24   0       50.49       71.76      8.95 o 
   5  24   0       99.48      101.97     21.50 o 
   1  25   0       32.17       34.50      4.80 o 
   2  25   0        4.06        7.06      3.64 o 
   3  25   0      157.95      161.16     10.26 o 
   4  25   0      220.90      250.06     23.16 o 
   5  25   0       27.80       17.50      6.63 o 
   0  26   0       62.10       61.34     11.44 o 
   1  26   0      260.95      244.12     10.60 o 
   2  26   0        0.27        1.96      3.31 o 
   3  26   0      316.27      294.48     15.23 o 
   4  26   0      310.68      299.27     25.70 o 
   1  27   0      253.02      259.90     11.09 o 
   2  27   0      160.37      172.28     11.32 o 
   3  27   0       21.01       16.43      8.88 o 
   4  27   0      329.91      390.88     29.80 o 
   0  28   0      881.97      918.72     44.51 o 
   1  28   0        6.30        3.64      4.99 o 
   2  28   0       29.72       24.08      5.43 o 
   3  28   0     1110.76     1239.88     59.79 o 
   4  28   0       40.12       48.26     13.37 o 
   1  29   0      153.33      181.67     12.28 o 
   2  29   0        0.10        4.61      7.26 o 
   3  29   0      112.78      140.45     20.12 o 
   0  30   0        3.87        2.99      6.76 o 
   1  30   0      144.48      142.14     11.87 o 
   2  30   0      206.27      183.16     22.03 o 
   3  30   0      162.63      181.55     22.96 o 
   1  31   0       11.30       12.23      8.84 o 
   2  31   0       21.77       24.91     10.23 o 
   3  31   0       22.72       25.61     11.17 o 
   1  32   0      423.82      485.01     32.62 o 
   2  32   0      448.29      489.03     33.73 o 
   1  33   0        0.15        5.65      8.31 o 
   2  33   0      530.79      629.54     39.68 o 
   1  34   0      197.87      235.68     26.37 o 
  -7   1   1       10.68        6.34      4.80 o 
  -6   1   1       58.35       75.71      7.34 o 
  -5   1   1      210.00      210.64      6.80 o 
  -4   1   1        2.25       -0.11      1.43 o 
  -3   1   1     3683.92     3853.25     55.30 o 
  -2   1   1      151.93      150.62      3.07 o 
  -1   1   1      756.03      736.47     14.08 o 
   0   1   1        9.93       -0.31      0.51 o 
   1   1   1     5705.58     5851.33    108.31 o 
   2   1   1      372.59      334.50      4.10 o 
   3   1   1     2238.66     2309.45     22.17 o 
   4   1   1       46.93       45.46      3.21 o 
   5   1   1       12.18       11.38      2.42 o 
   6   1   1        1.15        0.23      2.45 o 
   7   1   1       64.57       67.85      6.66 o 
  -7   2   1      104.69      106.18     11.42 o 
  -6   2   1        2.55       -2.32      2.51 o 
  -5   2   1       96.79       98.08      5.72 o 
  -4   2   1      320.17      316.00      7.92 o 
  -3   2   1      292.39      328.02      8.92 o 
  -2   2   1     1382.49     1347.00     22.13 o 
  -1   2   1      206.53      189.42      4.80 o 
   0   2   1      180.98      184.17      3.04 o 
   1   2   1     1274.61     1294.26     25.00 o 
   2   2   1       65.46       54.53      1.38 o 
   3   2   1      608.72      577.97      8.29 o 
   4   2   1      686.99      675.80     18.85 o 
   5   2   1      295.59      299.14      8.15 o 
   6   2   1       92.93       98.81      5.97 o 
   7   2   1       52.14       57.36      6.27 o 
  -7   3   1        7.41        8.65      6.97 o 
  -6   3   1       30.82       32.33      4.38 o 
  -5   3   1       40.23       40.45      3.44 o 
  -4   3   1      928.39      970.46     17.29 o 
  -3   3   1       58.87       68.38      1.93 o 
  -2   3   1      968.15      863.29     26.13 o 
  -1   3   1       19.97       15.78      0.88 o 
   0   3   1    11509.72    11297.36    171.76 o 
   1   3   1     7837.34     8069.92    105.67 o 
   2   3   1     2518.16     2755.87     33.17 o 
   3   3   1       32.25       23.95      1.70 o 
   4   3   1      195.87      192.88      5.34 o 
   5   3   1        2.95        3.67      2.00 o 
   6   3   1      113.89      123.30      7.18 o 
   7   3   1       33.36       37.01      5.30 o 
  -7   4   1       25.09       23.52      8.89 o 
  -6   4   1        1.53        1.15      2.68 o 
  -5   4   1       11.52       12.78      2.55 o 
  -4   4   1     1401.21     1444.22     23.82 o 
  -3   4   1     1167.61     1143.68     14.37 o 
  -2   4   1      820.47      808.95     18.06 o 
  -1   4   1    18685.62    18711.86    274.90 o 
   0   4   1       14.07       17.32      1.20 o 
   1   4   1     2863.58     2951.28     39.54 o 
   2   4   1     2465.48     2501.48     30.35 o 
   3   4   1     1215.78     1219.15     18.90 o 
   4   4   1      372.94      368.41      6.26 o 
   5   4   1       42.93       43.67      3.76 o 
   6   4   1        4.88        4.02      3.52 o 
   7   4   1        0.35        5.93      4.39 o 
  -7   5   1       46.30       67.21     12.37 o 
  -6   5   1        0.08       -2.61      3.26 o 
  -5   5   1      281.96      295.73      9.62 o 
  -4   5   1      144.98      145.39      4.28 o 
  -3   5   1        5.11        2.99      0.86 o 
  -2   5   1     5318.53     5867.09     94.56 o 
  -1   5   1    14483.60    14683.99    200.08 o 
   0   5   1        4.18        5.06      0.70 o 
   1   5   1     8420.49     8767.05    102.94 o 
   2   5   1      175.23      175.64      4.49 o 
   3   5   1       84.76       85.95      2.45 o 
   4   5   1       45.90       51.44      2.99 o 
   5   5   1       21.67       26.29      3.46 o 
   6   5   1      137.37      135.38      7.56 o 
   7   5   1        0.17       -0.14      5.24 o 
  -7   6   1        5.72       18.62      5.68 o 
  -6   6   1       20.93       22.33      4.86 o 
  -5   6   1        3.28       -2.30      2.30 o 
  -4   6   1       32.82       32.05      1.88 o 
  -3   6   1     1230.99     1197.24     20.38 o 
  -2   6   1     1037.02     1199.51     14.63 o 
  -1   6   1      151.73      190.63      3.84 o 
   0   6   1     2018.32     1962.88     26.98 o 
   1   6   1     2870.09     3008.36     36.32 o 
   2   6   1      980.56      931.56     11.13 o 
   3   6   1        6.37        6.80      1.32 o 
   4   6   1      365.36      392.41      8.41 o 
   5   6   1      470.66      479.18     12.05 o 
   6   6   1       45.80       47.40      6.55 o 
   7   6   1        1.90        6.19      4.47 o 
  -7   7   1      127.62      134.18     12.72 o 
  -6   7   1        8.85       14.68      4.59 o 
  -5   7   1      388.25      368.90     15.76 o 
  -4   7   1     1055.95     1045.87     17.11 o 
  -3   7   1      671.45      658.72     24.51 o 
  -2   7   1       50.58       88.28      1.97 o 
  -1   7   1      369.72      385.46      7.33 o 
   0   7   1      112.34       98.25      2.64 o 
   1   7   1      247.58      394.76      6.13 o 
   2   7   1      365.03      495.93      9.29 o 
   3   7   1      185.42      172.92      3.85 o 
   4   7   1      632.17      608.29     14.28 o 
   5   7   1        4.67        3.42      1.77 o 
   6   7   1      765.24      778.31     33.19 o 
   7   7   1       63.58       71.11      8.23 o 
  -7   8   1       36.58       47.06      7.10 o 
  -6   8   1       16.01       15.95      4.69 o 
  -5   8   1      639.55      662.03     29.36 o 
  -4   8   1       11.87        6.90      1.65 o 
  -3   8   1      228.40      216.81      9.37 o 
  -2   8   1     2244.65     2510.10     32.05 o 
  -1   8   1       16.41       21.16      1.27 o 
   0   8   1      886.26      897.44     17.35 o 
   1   8   1      442.97      461.57      7.25 o 
   2   8   1       49.96       71.72      4.40 o 
   3   8   1        0.58        1.70      0.76 o 
   4   8   1       42.04       28.46      3.03 o 
   5   8   1       71.14       75.30      4.13 o 
   6   8   1        7.78        9.44      4.89 o 
   7   8   1       27.30       30.16      6.45 o 
  -7   9   1      164.20      157.66     11.95 o 
  -6   9   1       22.44       22.46      5.03 o 
  -5   9   1       13.23       10.53      2.01 o 
  -4   9   1        6.40        6.28      1.88 o 
  -3   9   1      137.52      161.45      4.57 o 
  -2   9   1     4671.09     5200.38     52.17 o 
  -1   9   1     1555.05     1690.32     18.89 o 
   0   9   1     1127.82     1118.79     14.45 o 
   1   9   1      841.46      877.81     10.83 o 
   2   9   1     3415.25     3588.56     41.92 o 
   3   9   1      199.89      196.38      4.33 o 
   4   9   1      103.50       71.83      3.80 o 
   5   9   1        8.22       10.17      2.18 o 
   6   9   1       83.36       87.23      8.52 o 
   7   9   1       99.92       95.68      9.61 o 
  -7  10   1        1.68        6.30      5.57 o 
  -6  10   1      106.33      110.04     14.45 o 
  -5  10   1       28.09       30.53      4.51 o 
  -4  10   1       27.12       18.13      5.72 o 
  -3  10   1      797.71      746.96     10.75 o 
  -2  10   1      865.01      993.26     13.27 o 
  -1  10   1     3780.15     4176.49     44.32 o 
   0  10   1       21.47       10.40      1.05 o 
   1  10   1      666.88      749.16      9.66 o 
   2  10   1      160.74      161.73      6.66 o 
   3  10   1      285.21      291.94      5.43 o 
   4  10   1      234.97      221.09      7.30 o 
   5  10   1      476.95      512.18     12.43 o 
   6  10   1       77.16       78.35      8.27 o 
  -6  11   1      157.49      160.73     13.18 o 
  -5  11   1      112.75      107.88      5.64 o 
  -4  11   1       85.60       54.37      4.81 o 
  -3  11   1      495.05      517.22      8.25 o 
  -2  11   1     1210.82     1186.79     19.46 o 
  -1  11   1      604.81      637.43      8.01 o 
   0  11   1      383.27      389.78      6.07 o 
   1  11   1     1674.06     1721.35     18.63 o 
   2  11   1      415.71      481.67      8.02 o 
   3  11   1      577.77      578.09     10.53 o 
   4  11   1      316.46      333.68      9.47 o 
   5  11   1       41.75       45.59      4.26 o 
   6  11   1       37.82       38.15      6.27 o 
  -6  12   1      306.15      315.44     16.58 o 
  -5  12   1      146.56      158.73      6.82 o 
  -4  12   1       64.69       92.72      5.46 o 
  -3  12   1      553.12      542.09      8.76 o 
  -2  12   1      476.60      524.08     10.34 o 
  -1  12   1      499.28      441.17      6.20 o 
   0  12   1      243.62      265.10      5.33 o 
   1  12   1       43.38       54.78      3.03 o 
   2  12   1       82.82      116.01      5.81 o 
   3  12   1     2065.39     1948.87     28.47 o 
   4  12   1     1120.80     1127.61     15.60 o 
   5  12   1       15.47        7.23      2.60 o 
   6  12   1        0.06       -1.91      4.14 o 
  -6  13   1      338.30      381.47     18.55 o 
  -5  13   1      238.65      235.29      8.75 o 
  -4  13   1       68.48       55.24      4.63 o 
  -3  13   1     2531.75     2485.72     35.25 o 
  -2  13   1        0.10        1.45      6.35 o 
  -1  13   1     1502.15     1539.39     18.53 o 
   0  13   1      883.69      940.99     12.37 o 
   1  13   1      335.64      359.18      5.96 o 
   2  13   1      151.49      153.93      4.59 o 
   3  13   1      469.71      380.75     13.04 o 
   4  13   1       15.51       11.31      3.67 o 
   5  13   1        9.88       14.50      3.27 o 
   6  13   1       42.70       44.59     13.65 o 
  -6  14   1       64.55       70.63      9.43 o 
  -5  14   1       25.85       28.16      3.81 o 
  -4  14   1        0.78        1.22      1.93 o 
  -3  14   1      502.00      538.05     10.39 o 
  -2  14   1      239.03      238.97      6.80 o 
  -1  14   1      159.29      164.58      4.10 o 
   0  14   1       67.31       75.75      2.90 o 
   1  14   1      173.39      179.93      6.52 o 
   2  14   1        0.44       -0.64      1.10 o 
   3  14   1       62.35       97.74      4.34 o 
   4  14   1      124.03      127.38      6.49 o 
   5  14   1      122.72      139.86      7.41 o 
   6  14   1      107.90      104.25     11.33 o 
  -6  15   1       75.51      104.01     11.31 o 
  -5  15   1      597.35      621.60     16.67 o 
  -4  15   1       92.94       84.43      5.78 o 
  -3  15   1       14.94       39.51      3.52 o 
  -2  15   1       39.18       41.97      5.13 o 
  -1  15   1     1356.42     1288.56     17.73 o 
   0  15   1       16.85        6.74      1.25 o 
   1  15   1       37.87       40.38      2.37 o 
   2  15   1      692.93      645.75     12.23 o 
   3  15   1      612.02      636.52     12.04 o 
   4  15   1      101.33       95.92      4.32 o 
   5  15   1       20.67       24.79      4.44 o 
   6  15   1       30.15       28.00      7.06 o 
  -6  16   1       28.55       45.70      8.92 o 
  -5  16   1       60.89       70.77      5.90 o 
  -4  16   1      236.90      210.84      6.04 o 
  -3  16   1        2.09        8.56      1.92 o 
  -2  16   1      197.97      196.79      8.37 o 
  -1  16   1     1653.10     1610.49     21.69 o 
   0  16   1      108.05      108.62      3.61 o 
   1  16   1        0.14        0.42      1.00 o 
   2  16   1      355.83      372.36      8.89 o 
   3  16   1       27.29       20.21      3.84 o 
   4  16   1       24.20       34.89      3.01 o 
   5  16   1      107.14      101.94      7.12 o 
   6  16   1       23.11       15.75      5.93 o 
  -6  17   1       58.60       67.71     11.50 o 
  -5  17   1        8.98       15.71      3.42 o 
  -4  17   1      213.50      211.19      6.35 o 
  -3  17   1       15.38       14.20      3.03 o 
  -2  17   1       12.27       18.14      2.21 o 
  -1  17   1     1577.90     1603.90     21.78 o 
   0  17   1      748.07      791.92     12.31 o 
   1  17   1      980.13     1007.08     14.93 o 
   2  17   1        0.10        0.27      1.94 o 
   3  17   1        5.16        1.96      2.12 o 
   4  17   1      167.94      160.63      5.77 o 
   5  17   1       62.86       54.45      5.47 o 
   6  17   1      141.85      146.75     21.58 o 
  -6  18   1        9.19       12.78      5.97 o 
  -5  18   1       16.99       30.81      6.62 o 
  -4  18   1      573.15      583.95     16.03 o 
  -3  18   1       64.53       72.14      4.38 o 
  -2  18   1       39.09       44.84      3.19 o 
  -1  18   1      885.05      867.32     14.83 o 
   0  18   1     1167.44     1193.72     21.55 o 
   1  18   1        5.06        6.34      1.71 o 
   2  18   1        7.53       18.88      2.32 o 
   3  18   1      321.27      310.72     10.05 o 
   4  18   1      763.39      741.73     15.23 o 
   5  18   1       21.70       19.76     12.82 o 
   6  18   1       11.80       10.56      5.51 o 
  -6  19   1       40.73       37.85      7.90 o 
  -5  19   1      135.59      133.90     12.21 o 
  -4  19   1      489.38      495.71     11.43 o 
  -3  19   1       75.47       83.98      5.40 o 
  -2  19   1        2.87        5.87      1.83 o 
  -1  19   1       73.88       87.07      4.96 o 
   0  19   1       26.88       28.62      2.98 o 
   1  19   1       74.81       81.66      4.87 o 
   2  19   1        9.87       10.70      2.02 o 
   3  19   1      100.74       98.97      4.89 o 
   4  19   1       16.95       15.73      2.59 o 
   5  19   1        3.76        0.13      5.19 o 
   6  19   1        6.33        4.26      4.99 o 
  -5  20   1       75.13       64.64      9.00 o 
  -4  20   1        5.79        3.41      2.01 o 
  -3  20   1      670.45      690.41     20.22 o 
  -2  20   1      743.11      692.86     13.26 o 
  -1  20   1      296.80      301.95     14.17 o 
   0  20   1     2847.76     2831.13     45.59 o 
   1  20   1       25.87       18.79      2.82 o 
   2  20   1      942.16      965.82     17.05 o 
   3  20   1        1.28        0.19      2.36 o 
   4  20   1        3.19        3.48      2.08 o 
   5  20   1      176.91      205.72     14.18 o 
  -5  21   1      816.42      876.21     31.32 o 
  -4  21   1      673.18      712.48     17.82 o 
  -3  21   1       88.80       88.57      5.26 o 
  -2  21   1       41.17       29.07      4.71 o 
  -1  21   1        9.60        5.44      2.15 o 
   0  21   1       16.14       25.65      3.06 o 
   1  21   1      783.13      751.12     19.05 o 
   2  21   1        0.03        2.03      2.03 o 
   3  21   1        3.01        1.61      2.54 o 
   4  21   1       67.74       76.01      4.96 o 
   5  21   1       66.57       59.06     11.77 o 
  -5  22   1      329.53      370.69     24.48 o 
  -4  22   1       31.92       47.00      4.15 o 
  -3  22   1        0.35        0.43      1.89 o 
  -2  22   1       31.72       24.49      3.95 o 
  -1  22   1        8.65       13.70      3.21 o 
   0  22   1      534.35      553.27     13.19 o 
   1  22   1      215.31      202.53      8.83 o 
   2  22   1       67.43       68.63      5.04 o 
   3  22   1      167.62      152.44      9.29 o 
   4  22   1       40.81       27.16      7.00 o 
   5  22   1        7.57       10.35      5.64 o 
  -5  23   1       93.61       91.95     10.92 o 
  -4  23   1        3.34        5.39      4.77 o 
  -3  23   1        2.34        1.29      2.00 o 
  -2  23   1      134.73      116.37      7.37 o 
  -1  23   1      716.32      727.21     25.20 o 
   0  23   1      192.90      201.50      7.46 o 
   1  23   1      264.67      255.74     10.17 o 
   2  23   1      433.18      458.83     12.34 o 
   3  23   1       43.15       48.39      4.93 o 
   4  23   1      202.65      205.52     12.11 o 
   5  23   1       93.48       83.32     18.95 o 
  -5  24   1       52.17       45.25     10.18 o 
  -4  24   1      121.23      129.97     15.58 o 
  -3  24   1       65.35       64.11      5.62 o 
  -2  24   1       35.07       33.76      4.45 o 
  -1  24   1      336.19      322.53     11.58 o 
   0  24   1        0.13        0.24      2.15 o 
   1  24   1        0.03       -1.34      2.55 o 
   2  24   1      168.39      198.28      9.47 o 
   3  24   1        0.00       -1.04      2.42 o 
   4  24   1        0.30       -3.21      3.88 o 
   5  24   1       68.66       96.14     22.97 o 
  -5  25   1      210.17      207.77     16.22 o 
  -4  25   1      107.55      111.34     11.08 o 
  -3  25   1       35.90       33.26      4.51 o 
  -2  25   1      158.07      154.37     20.69 o 
  -1  25   1      156.30      169.33     12.13 o 
   0  25   1      118.71      124.59      8.21 o 
   1  25   1      436.70      413.81     13.94 o 
   2  25   1      318.57      332.66     12.49 o 
   3  25   1        7.59        5.13      2.90 o 
   4  25   1       47.72       55.94     12.83 o 
   5  25   1       30.46       22.56      6.89 o 
  -4  26   1        2.72       -0.78      7.79 o 
  -3  26   1       94.06       75.52      8.98 o 
  -2  26   1      151.22      146.12     10.87 o 
  -1  26   1       46.86       47.20      6.65 o 
   0  26   1       35.24       39.13      6.64 o 
   1  26   1       67.50       77.90      6.88 o 
   2  26   1        7.62        4.26      3.57 o 
   3  26   1       96.88       83.80     10.61 o 
   4  26   1       56.58       59.66     13.94 o 
  -4  27   1        4.34        7.69      8.24 o 
  -3  27   1      113.78      114.81     10.85 o 
  -2  27   1        5.09        6.19      4.14 o 
  -1  27   1      176.87      163.33     29.04 o 
   0  27   1      155.22      150.38     12.44 o 
   1  27   1       18.18       17.05      4.12 o 
   2  27   1        8.31        6.88      3.98 o 
   3  27   1       10.69       12.50      8.22 o 
   4  27   1      102.26       92.82     17.54 o 
  -4  28   1       37.99       28.64     11.17 o 
  -3  28   1      131.84      146.78     20.10 o 
  -2  28   1       18.93       21.73      5.31 o 
  -1  28   1       23.43       24.15      7.26 o 
   0  28   1        3.86       13.27      5.18 o 
   1  28   1       76.56       84.06      7.61 o 
   2  28   1       37.78       32.41      6.64 o 
   3  28   1      109.52      126.95     18.84 o 
   4  28   1       60.22       57.04     13.87 o 
  -3  29   1        9.15       16.82      9.28 o 
  -2  29   1       64.16       62.26     13.69 o 
  -1  29   1      184.75      191.25     12.87 o 
   0  29   1      746.29      802.02     29.16 o 
   1  29   1       29.84       33.76      5.49 o 
   2  29   1      224.55      248.32     22.34 o 
   3  29   1      110.92      125.53     19.11 o 
  -3  30   1       10.28       16.61     10.40 o 
  -2  30   1       84.39       95.46     16.58 o 
  -1  30   1      147.88      154.41     17.47 o 
   0  30   1       57.67       72.92      9.67 o 
   1  30   1        4.61        8.20      7.08 o 
   2  30   1        0.13        4.61      7.70 o 
   3  30   1       57.30       80.40     15.65 o 
  -3  31   1       30.05       38.97     13.13 o 
  -2  31   1        0.58        5.29      7.82 o 
  -1  31   1        0.04        8.83      8.37 o 
   0  31   1       19.78       28.08     10.14 o 
   1  31   1       10.48       10.40      8.75 o 
   2  31   1       66.37       79.18     15.37 o 
   3  31   1       23.21       26.61     11.29 o 
  -2  32   1        2.29        0.40      7.93 o 
  -1  32   1      131.00      143.77     19.87 o 
   0  32   1        0.79       -1.94      7.20 o 
   1  32   1        5.01        4.16      8.31 o 
   2  32   1       18.59       27.53     11.29 o 
  -2  33   1        6.19        8.69      9.32 o 
  -1  33   1       12.61       13.53      9.75 o 
   0  33   1        8.30       17.18     10.10 o 
   1  33   1       39.98       49.20     13.00 o 
   2  33   1        2.96        0.62      8.80 o 
  -1  34   1        0.26        3.18      8.80 o 
   1  34   1        3.21        0.56      8.61 o 
  -7   0   2       88.33       60.37     11.25 o 
  -6   0   2      485.19      540.46     27.95 o 
  -5   0   2      151.34      159.40      9.00 o 
  -4   0   2       21.40       19.24      3.22 o 
  -3   0   2     1035.01      991.60     25.58 o 
  -2   0   2      587.84      581.76     20.79 o 
  -1   0   2     2547.98     2579.69     47.80 o 
   0   0   2       68.30       54.80      1.87 o 
   1   0   2      257.57      245.19      4.83 o 
   2   0   2     3206.31     3168.11     39.58 o 
   3   0   2      363.25      387.72      7.34 o 
   4   0   2      157.01      145.53      7.05 o 
   5   0   2        3.19        1.70      2.80 o 
   6   0   2       76.05       79.90      9.70 o 
   7   0   2      152.61      136.41     24.88 o 
  -7   1   2       49.45       62.28      8.14 o 
  -6   1   2      385.74      412.89     20.93 o 
  -5   1   2      150.56      145.27      5.54 o 
  -4   1   2       41.59       60.39      4.47 o 
  -3   1   2       48.84       42.94      2.67 o 
  -2   1   2      861.52      814.32     27.64 o 
  -1   1   2     2044.66     2090.27     31.69 o 
   0   1   2      629.66      675.60     15.53 o 
   1   1   2     2288.85     2302.66     27.65 o 
   2   1   2      938.01      991.71     11.35 o 
   3   1   2      778.43      801.96      8.75 o 
   4   1   2       18.98       22.64      1.48 o 
   5   1   2        1.91       -1.76      1.76 o 
   6   1   2        1.67        1.96      2.52 o 
   7   1   2        0.34        2.29      3.43 o 
  -7   2   2      211.23      238.86     19.52 o 
  -6   2   2      315.89      328.76     19.69 o 
  -5   2   2       14.25       12.50      2.41 o 
  -4   2   2      445.62      449.83      9.83 o 
  -3   2   2      107.16      119.08      4.21 o 
  -2   2   2      150.35      156.81      6.14 o 
  -1   2   2    13222.22    13428.03    202.84 o 
   0   2   2     6915.55     6795.93     88.96 o 
   1   2   2     3594.68     3585.91     38.91 o 
   2   2   2      610.08      583.93      7.66 o 
   3   2   2      652.32      646.03      7.91 o 
   4   2   2       70.91       69.93      2.33 o 
   5   2   2       11.84        9.52      2.43 o 
   6   2   2       27.79       23.20      3.81 o 
   7   2   2        6.83        5.75      3.79 o 
  -7   3   2       16.52       14.03      7.98 o 
  -6   3   2      226.17      228.46      9.22 o 
  -5   3   2       20.51       15.92      2.60 o 
  -4   3   2       11.47       13.08      2.07 o 
  -3   3   2       92.84      113.03      3.62 o 
  -2   3   2     3976.43     3889.16     55.42 o 
  -1   3   2    23196.70    23209.70    351.40 o 
   0   3   2     2045.60     2011.81     27.15 o 
   1   3   2     1109.57     1110.24     15.74 o 
   2   3   2       14.17       24.94      1.24 o 
   3   3   2      408.68      398.66      5.35 o 
   4   3   2      178.28      164.61      4.56 o 
   5   3   2      125.88      141.50      6.08 o 
   6   3   2      115.60      113.42      7.04 o 
   7   3   2      103.17      104.17      8.05 o 
  -7   4   2      157.24      184.87     19.35 o 
  -6   4   2      157.92      155.79      8.64 o 
  -5   4   2      194.22      207.21     15.91 o 
  -4   4   2       70.94       64.66      3.85 o 
  -3   4   2       39.60       29.06      1.72 o 
  -2   4   2      435.78      453.79      8.93 o 
  -1   4   2     4611.78     4745.88     56.13 o 
   0   4   2        2.15        4.42      0.66 o 
   1   4   2       45.33       47.65      1.37 o 
   2   4   2     3610.01     3748.60     40.26 o 
   3   4   2       71.63       82.84      2.93 o 
   4   4   2       77.05       82.07      4.64 o 
   5   4   2      233.76      240.60      8.22 o 
   6   4   2        0.49       -2.11      2.85 o 
   7   4   2       25.87       35.25      6.52 o 
  -7   5   2        0.02       -5.44      5.44 o 
  -6   5   2        5.36       10.74      7.55 o 
  -5   5   2      473.15      489.17     14.37 o 
  -4   5   2       57.17       57.22      3.66 o 
  -3   5   2      678.49      683.01      9.95 o 
  -2   5   2        0.14       -0.52      0.52 o 
  -1   5   2     4353.61     4366.86     59.41 o 
   0   5   2     8430.95     8336.78    109.47 o 
   1   5   2       77.35       79.04      2.01 o 
   2   5   2      413.21      414.72      9.69 o 
   3   5   2       29.50       38.69      2.12 o 
   4   5   2      394.61      392.98     14.24 o 
   5   5   2      123.45      136.38      7.29 o 
   6   5   2       31.30       33.90      4.88 o 
   7   5   2       14.75        9.22      6.97 o 
  -7   6   2       35.91       34.19      9.74 o 
  -6   6   2       29.77       18.04      4.90 o 
  -5   6   2       81.00       68.08      5.78 o 
  -4   6   2      939.27      911.60     13.00 o 
  -3   6   2       59.70       65.71      7.47 o 
  -2   6   2     1204.14     1360.65     23.59 o 
  -1   6   2      105.73      112.95      2.75 o 
   0   6   2     1547.84     1587.61     22.24 o 
   1   6   2     2227.23     2334.89     39.03 o 
   2   6   2      103.98       94.32      2.49 o 
   3   6   2      928.91      951.28     12.91 o 
   4   6   2      193.06      170.84      6.66 o 
   5   6   2       17.66       13.64      1.99 o 
   6   6   2      149.39      155.51     12.12 o 
   7   6   2        8.03        9.05      4.70 o 
  -7   7   2        0.82       -3.75      5.63 o 
  -6   7   2       18.23       12.05      4.25 o 
  -5   7   2      218.01      201.12     18.28 o 
  -4   7   2       59.72       56.63      2.95 o 
  -3   7   2        0.42        0.23      0.82 o 
  -2   7   2     2366.12     2539.46     27.92 o 
  -1   7   2     1120.05     1215.97     17.49 o 
   0   7   2      243.80      246.14      7.02 o 
   1   7   2       75.64       78.46      2.20 o 
   2   7   2       50.79       50.70      2.68 o 
   3   7   2       80.61       92.26      2.86 o 
   4   7   2        1.10       -1.26      1.26 o 
   5   7   2       16.57       14.83      2.09 o 
   6   7   2        3.44        2.97      3.33 o 
   7   7   2       60.27       63.67     11.07 o 
  -7   8   2       60.71       70.67      8.23 o 
  -6   8   2        8.62        3.04      3.78 o 
  -5   8   2      473.18      477.35     18.69 o 
  -4   8   2     1379.70     1331.93     26.38 o 
  -3   8   2       16.62       29.74      3.86 o 
  -2   8   2     1904.49     2207.44     24.63 o 
  -1   8   2      221.50      210.63      4.14 o 
   0   8   2     1125.26     1146.33     19.38 o 
   1   8   2     6202.09     6597.20     69.78 o 
   2   8   2      125.81      130.40      3.18 o 
   3   8   2      893.73      919.51     12.62 o 
   4   8   2      130.60      120.58      4.76 o 
   5   8   2       11.85       12.89      2.91 o 
   6   8   2      112.70      105.69     10.74 o 
   7   8   2        2.82        3.85      4.55 o 
  -7   9   2        3.75        4.12      4.65 o 
  -6   9   2       33.88       28.92      6.35 o 
  -5   9   2      295.35      277.69      7.77 o 
  -4   9   2        0.61       -0.27      1.41 o 
  -3   9   2     2227.51     2298.55     39.53 o 
  -2   9   2        3.20        0.66      0.67 o 
  -1   9   2       10.61       11.57      1.31 o 
   0   9   2     2063.12     2016.17     24.68 o 
   1   9   2     2452.39     2647.63     29.26 o 
   2   9   2      233.31      225.20      4.29 o 
   3   9   2      698.66      687.52     10.11 o 
   4   9   2      438.20      423.21      7.51 o 
   5   9   2      318.82      334.33     16.90 o 
   6   9   2       17.88       19.11      5.95 o 
   7   9   2      131.64      132.85     11.29 o 
  -6  10   2       61.28       58.97     11.64 o 
  -5  10   2      103.12       96.50      4.77 o 
  -4  10   2      145.60      121.48      7.04 o 
  -3  10   2      239.75      242.50      7.67 o 
  -2  10   2       27.32       28.87      1.50 o 
  -1  10   2     1085.79     1108.65     13.90 o 
   0  10   2      236.81      246.84      9.63 o 
   1  10   2       72.01       63.45      3.50 o 
   2  10   2      878.96      886.19     16.08 o 
   3  10   2      164.45      153.46      4.07 o 
   4  10   2      331.87      304.87      5.55 o 
   5  10   2      128.47      108.18      5.59 o 
   6  10   2        2.83        5.43      4.27 o 
  -6  11   2      155.21      155.76     13.03 o 
  -5  11   2       44.59       47.16      5.90 o 
  -4  11   2      331.59      295.12      9.26 o 
  -3  11   2      181.94      203.31      6.54 o 
  -2  11   2     1219.28     1169.09     19.19 o 
  -1  11   2     1546.24     1606.79     19.46 o 
   0  11   2      181.77      161.08      3.44 o 
   1  11   2       17.41       11.56      2.42 o 
   2  11   2       30.78       44.56      2.14 o 
   3  11   2       80.94       66.95      3.25 o 
   4  11   2      243.60      224.30      5.88 o 
   5  11   2       84.41       79.15      5.26 o 
   6  11   2      241.76      254.66     21.25 o 
  -6  12   2       83.71       74.16     11.41 o 
  -5  12   2       36.68       44.41      4.10 o 
  -4  12   2      296.78      283.14      9.17 o 
  -3  12   2      323.26      350.15      6.62 o 
  -2  12   2       35.75       30.42      2.42 o 
  -1  12   2      384.13      450.81      6.30 o 
   0  12   2       50.55       82.22      2.53 o 
   1  12   2     1095.70     1104.22     13.89 o 
   2  12   2        2.81       -1.08      1.54 o 
   3  12   2       19.48       15.59      1.95 o 
   4  12   2        1.50        0.52      1.71 o 
   5  12   2       13.94        8.37      2.77 o 
   6  12   2      257.71      293.42     13.94 o 
  -6  13   2       24.70       28.06      6.64 o 
  -5  13   2       98.51      107.64      6.06 o 
  -4  13   2        0.01       -1.63      1.63 o 
  -3  13   2       13.00        8.50      1.63 o 
  -2  13   2     1874.21     1766.23     33.38 o 
  -1  13   2      564.27      598.23     12.69 o 
   0  13   2      677.03      732.32     10.17 o 
   1  13   2      135.93      122.22      3.18 o 
   2  13   2        0.68        3.93      1.28 o 
   3  13   2      358.75      355.14      8.00 o 
   4  13   2        0.10       -0.91      1.24 o 
   5  13   2       15.09       13.77      3.15 o 
   6  13   2      375.92      395.81     19.34 o 
  -6  14   2        3.31        3.59      8.51 o 
  -5  14   2      309.41      317.74     10.56 o 
  -4  14   2      310.18      281.57      9.62 o 
  -3  14   2      450.82      433.23      9.53 o 
  -2  14   2     1055.55     1022.88     29.07 o 
  -1  14   2     1132.01     1123.61     15.68 o 
   0  14   2        5.11        5.51      1.21 o 
   1  14   2      112.74      124.75      3.29 o 
   2  14   2     2683.93     2642.84     37.35 o 
   3  14   2       58.31       61.96      3.64 o 
   4  14   2      397.87      377.38     10.57 o 
   5  14   2       29.85       28.14      3.94 o 
   6  14   2      161.20      188.98     39.67 o 
  -6  15   2       86.05       80.68     10.28 o 
  -5  15   2       28.43       24.89      3.78 o 
  -4  15   2        1.18        3.38      2.24 o 
  -3  15   2      880.36      775.85     14.78 o 
  -2  15   2        0.10       -0.48      1.11 o 
  -1  15   2      207.64      221.90      5.05 o 
   0  15   2       35.08       33.02      2.05 o 
   1  15   2      437.15      454.78      8.01 o 
   2  15   2        0.23        0.93      1.33 o 
   3  15   2        7.76        9.26      1.86 o 
   4  15   2        9.80        3.78      1.66 o 
   5  15   2        1.01        4.62      2.72 o 
   6  15   2      128.01      134.40     12.73 o 
  -6  16   2      401.52      450.41     24.92 o 
  -5  16   2      160.86      174.39      8.43 o 
  -4  16   2     1279.48     1264.38     21.72 o 
  -3  16   2      490.48      421.58      9.72 o 
  -2  16   2       19.61       13.22      1.88 o 
  -1  16   2        4.61        2.02      1.23 o 
   0  16   2      179.78      172.11      4.21 o 
   1  16   2      688.58      702.26     11.20 o 
   2  16   2     1808.94     1797.46     27.05 o 
   3  16   2       96.42       87.11      4.32 o 
   4  16   2       38.47       30.75      2.91 o 
   5  16   2       77.04       92.36      6.82 o 
   6  16   2       62.30       51.01     17.30 o 
  -6  17   2      189.74      205.19     27.26 o 
  -5  17   2       41.18       47.08      5.07 o 
  -4  17   2        0.35       -0.06      1.45 o 
  -3  17   2       33.20       33.55      2.99 o 
  -2  17   2      722.31      727.55     13.08 o 
  -1  17   2     1475.71     1509.24     21.09 o 
   0  17   2        0.11       -0.03      1.23 o 
   1  17   2      241.77      226.34      6.13 o 
   2  17   2       32.32       42.65      3.09 o 
   3  17   2      355.12      335.20     10.83 o 
   4  17   2      130.13      123.70      5.15 o 
   5  17   2       30.41       25.41      5.07 o 
   6  17   2        9.82       11.40      6.03 o 
  -6  18   2       36.69       37.13      7.77 o 
  -5  18   2      113.89      107.42     10.92 o 
  -4  18   2      207.77      223.89      6.65 o 
  -3  18   2      327.22      289.40      8.06 o 
  -2  18   2       61.86       63.97      4.01 o 
  -1  18   2      643.08      664.46     10.49 o 
   0  18   2      212.50      221.83      6.95 o 
   1  18   2      357.77      356.68      8.23 o 
   2  18   2        1.76        1.63      1.60 o 
   3  18   2       31.33       27.21      2.88 o 
   4  18   2      356.16      373.85      9.78 o 
   5  18   2      189.11      211.29     13.61 o 
   6  18   2        6.79       12.36      5.63 o 
  -6  19   2      100.28      106.49     12.10 o 
  -5  19   2       60.40       65.86      8.95 o 
  -4  19   2       61.75       61.55      7.77 o 
  -3  19   2      402.28      365.42      9.52 o 
  -2  19   2      276.00      255.44      7.50 o 
  -1  19   2      354.53      367.19      7.20 o 
   0  19   2     1397.66     1438.85     25.54 o 
   1  19   2        5.42        5.63      2.97 o 
   2  19   2       31.52       36.16      3.10 o 
   3  19   2       74.74       66.14      4.24 o 
   4  19   2      374.08      389.25     10.20 o 
   5  19   2        4.77        5.86      4.68 o 
   6  19   2        2.57        6.79      7.44 o 
  -5  20   2      405.45      379.73     18.61 o 
  -4  20   2      104.12      106.81      5.10 o 
  -3  20   2       25.38       22.63      2.91 o 
  -2  20   2      138.84      120.46      5.29 o 
  -1  20   2       67.50       74.24      4.65 o 
   0  20   2       25.32       24.55      3.05 o 
   1  20   2       91.97       84.25      5.13 o 
   2  20   2        3.87        6.14      2.14 o 
   3  20   2        4.07        2.78      1.92 o 
   4  20   2       42.95       41.07      6.93 o 
   5  20   2       14.79       12.44      7.89 o 
  -5  21   2       11.38       29.91      7.12 o 
  -4  21   2        2.38       -0.12      1.97 o 
  -3  21   2       29.66       28.37      3.22 o 
  -2  21   2       75.46       83.18      4.97 o 
  -1  21   2       95.05       96.56      5.46 o 
   0  21   2      867.10      883.50     17.92 o 
   1  21   2       19.73       23.65      3.72 o 
   2  21   2       18.06       14.11      2.72 o 
   3  21   2       56.08       64.32      4.38 o 
   4  21   2        1.20        3.74      2.27 o 
   5  21   2       22.83       19.91      6.07 o 
  -5  22   2       28.26       30.34      7.22 o 
  -4  22   2      645.41      661.83     14.62 o 
  -3  22   2        0.07        1.34      1.99 o 
  -2  22   2       22.14       20.98      3.45 o 
  -1  22   2      378.67      357.93     11.76 o 
   0  22   2       56.70       67.57      6.64 o 
   1  22   2      485.73      532.88     15.46 o 
   2  22   2       47.50       43.84      4.23 o 
   3  22   2       30.77       29.73      3.37 o 
   4  22   2      165.09      189.87      7.36 o 
   5  22   2      102.73      105.52     11.27 o 
  -5  23   2      189.96      223.55     20.76 o 
  -4  23   2       13.54       12.18      5.23 o 
  -3  23   2      428.58      442.44     11.51 o 
  -2  23   2      295.18      264.48      9.85 o 
  -1  23   2      108.87      107.05      7.23 o 
   0  23   2       40.81       34.57      4.64 o 
   1  23   2      163.63      168.79     10.98 o 
   2  23   2      133.09      128.05      6.99 o 
   3  23   2       89.76       93.21     10.23 o 
   4  23   2       81.76       79.07      6.97 o 
   5  23   2      115.42      141.23     22.87 o 
  -5  24   2      360.48      413.76     20.22 o 
  -4  24   2        8.47       13.29      5.46 o 
  -3  24   2      169.51      167.83      9.04 o 
  -2  24   2       76.19       67.28      5.79 o 
  -1  24   2      368.72      372.29     15.22 o 
   0  24   2       28.82       33.95      4.59 o 
   1  24   2      102.74      119.19      7.97 o 
   2  24   2      517.04      563.43     16.92 o 
   3  24   2        1.84        4.62      2.84 o 
   4  24   2       55.69       40.88     11.11 o 
   5  24   2       16.17       17.74     10.93 o 
  -5  25   2       21.32       33.96      9.68 o 
  -4  25   2      320.36      377.76     40.95 o 
  -3  25   2       16.64       15.66      3.52 o 
  -2  25   2      316.44      360.73     15.21 o 
  -1  25   2      587.30      599.63     25.50 o 
   0  25   2        0.06       -1.26      2.51 o 
   1  25   2        1.05        4.69      3.08 o 
   2  25   2       12.04       13.86      6.07 o 
   3  25   2      234.50      242.64     15.46 o 
   4  25   2      103.37       95.65     16.54 o 
  -4  26   2      136.28      181.49     22.86 o 
  -3  26   2       20.94        8.42      4.65 o 
  -2  26   2      100.17      100.52     23.27 o 
  -1  26   2       39.65       41.94      6.33 o 
   0  26   2       41.90       42.99      7.08 o 
   1  26   2      242.46      245.72     10.87 o 
   2  26   2      248.51      249.34     11.10 o 
   3  26   2       88.82       94.86      9.97 o 
   4  26   2       88.21       87.80     16.27 o 
  -4  27   2        0.13       -6.61      6.61 o 
  -3  27   2      101.70       97.65      9.83 o 
  -2  27   2     1062.02     1098.23     32.55 o 
  -1  27   2       83.20       81.10      8.45 o 
   0  27   2       15.62       11.90      4.99 o 
   1  27   2        9.57        7.23      4.42 o 
   2  27   2       12.27        8.43      3.78 o 
   3  27   2      169.97      196.50     23.26 o 
   4  27   2        0.21        1.43      7.60 o 
  -4  28   2      232.56      242.84     23.99 o 
  -3  28   2       11.91       11.30      8.32 o 
  -2  28   2        2.07        4.86      4.21 o 
  -1  28   2       79.55       78.75      9.05 o 
   0  28   2       40.09       40.52      7.83 o 
   1  28   2        0.63       -0.30      4.01 o 
   2  28   2      169.51      170.24     12.36 o 
   3  28   2        8.23       11.00      8.35 o 
   4  28   2       10.56        5.39      8.30 o 
  -3  29   2      253.39      263.48     23.79 o 
  -2  29   2      113.91       91.42     15.66 o 
  -1  29   2        8.50       13.77      4.99 o 
   0  29   2      126.64      129.60     17.54 o 
   1  29   2       36.48       36.55      5.63 o 
   2  29   2       10.07       16.18      8.74 o 
   3  29   2        6.17       11.95      8.45 o 
  -3  30   2      175.92      199.57     23.91 o 
  -2  30   2       14.58       17.01      9.48 o 
  -1  30   2       10.09        1.67      7.08 o 
   0  30   2       34.29       47.06     11.82 o 
   1  30   2       69.94       67.96      9.76 o 
   2  30   2       38.58       41.20     11.90 o 
   3  30   2       86.78       99.76     17.24 o 
  -3  31   2      198.11      187.70     23.77 o 
  -2  31   2       36.59       44.79     12.98 o 
  -1  31   2        9.40       11.23      8.74 o 
   0  31   2        3.28       13.90      8.66 o 
   1  31   2      127.68      128.01     12.96 o 
   2  31   2       75.34      114.92     18.56 o 
   3  31   2      269.01      303.22     26.84 o 
  -2  32   2      220.10      236.32     23.45 o 
  -1  32   2       56.36       66.56     14.56 o 
   0  32   2       87.96       85.33     15.70 o 
   1  32   2      162.13      188.96     22.57 o 
   2  32   2        2.79        4.49      8.39 o 
  -1  33   2       88.73       79.86     15.86 o 
   0  33   2       94.52      119.48     18.57 o 
   0  34   2        0.03        1.86      8.48 o 
  -7   1   3        3.92        6.25      4.84 o 
  -6   1   3      163.41      195.10     11.35 o 
  -5   1   3       76.90       75.66      4.38 o 
  -4   1   3       96.89      107.08      6.79 o 
  -3   1   3     1068.86     1052.69     18.94 o 
  -2   1   3      722.10      747.45     21.06 o 
  -1   1   3     1855.38     1913.18     36.10 o 
   0   1   3     2625.05     2793.15     37.33 o 
   1   1   3     2455.09     2500.58     27.61 o 
   2   1   3     3524.36     3430.85     37.15 o 
   3   1   3       74.22       63.81      2.92 o 
   4   1   3        0.66        0.43      0.64 o 
   5   1   3       13.69       13.98      4.21 o 
   6   1   3       11.55       10.15      2.99 o 
   7   1   3       64.84       73.61      6.62 o 
  -7   2   3       78.36      122.12     15.80 o 
  -6   2   3       32.60       40.28      6.21 o 
  -5   2   3        2.94        2.55      3.31 o 
  -4   2   3     1156.98     1166.81     19.72 o 
  -3   2   3      325.53      335.02      7.11 o 
  -2   2   3     2377.51     2290.59     36.71 o 
  -1   2   3        3.70        4.57      0.78 o 
   0   2   3       22.76       24.26      1.18 o 
   1   2   3     6395.32     6438.75     69.34 o 
   2   2   3      203.08      207.99      6.12 o 
   3   2   3     1789.84     1774.21     17.78 o 
   4   2   3      359.17      355.10      7.79 o 
   5   2   3      608.06      578.90     12.47 o 
   6   2   3      291.61      312.36     17.71 o 
   7   2   3       45.66       33.99      5.00 o 
  -7   3   3        6.43        9.33      7.26 o 
  -6   3   3        0.15       -2.11      3.25 o 
  -5   3   3      333.80      322.28      9.86 o 
  -4   3   3      215.26      226.21      6.77 o 
  -3   3   3      436.56      483.90      9.23 o 
  -2   3   3       10.16        6.21      0.94 o 
  -1   3   3     6379.02     6238.81     94.58 o 
   0   3   3      177.76      157.85      2.88 o 
   1   3   3     1095.33     1061.46     12.50 o 
   2   3   3     3613.08     3678.37     53.94 o 
   3   3   3      375.63      367.52      6.55 o 
   4   3   3       83.33       86.75      3.05 o 
   5   3   3      621.85      609.95     17.69 o 
   6   3   3        2.15        1.51      2.91 o 
   7   3   3       12.40       16.58      4.12 o 
  -7   4   3       19.67       27.41      9.29 o 
  -6   4   3      204.50      196.92     16.97 o 
  -5   4   3      352.93      356.40     11.75 o 
  -4   4   3       97.21       91.51      4.34 o 
  -3   4   3      427.17      456.58      7.03 o 
  -2   4   3       70.45       73.37      3.21 o 
  -1   4   3     3209.79     3293.28     40.57 o 
   0   4   3     2445.70     2418.32     32.92 o 
   1   4   3      264.13      246.83      4.21 o 
   2   4   3     2183.51     2352.40     28.48 o 
   3   4   3        0.21       -0.62      0.62 o 
   4   4   3      100.87      105.33      2.48 o 
   5   4   3      470.17      472.86     12.05 o 
   6   4   3      165.79      160.89      8.49 o 
   7   4   3        8.09       12.02      6.66 o 
  -7   5   3        7.24        2.98      6.83 o 
  -6   5   3        1.52       -0.75      3.33 o 
  -5   5   3      123.09      125.45      7.38 o 
  -4   5   3      211.41      202.75      6.82 o 
  -3   5   3      859.06      846.63     11.05 o 
  -2   5   3     1154.69     1160.98     16.72 o 
  -1   5   3        2.40        3.60      0.72 o 
   0   5   3     1383.93     1385.83     18.12 o 
   1   5   3      431.16      425.14      9.71 o 
   2   5   3      201.73      210.03      3.59 o 
   3   5   3        0.60       -0.23      0.77 o 
   4   5   3       92.10      104.44      2.56 o 
   5   5   3       33.67       34.97      2.69 o 
   6   5   3       59.03       57.53      5.44 o 
   7   5   3       12.01       14.44      5.41 o 
  -7   6   3       47.48       41.48     10.40 o 
  -6   6   3        8.33        3.06      3.74 o 
  -5   6   3      339.93      343.03     15.04 o 
  -4   6   3      171.40      163.58      3.71 o 
  -3   6   3      167.20      168.43      4.95 o 
  -2   6   3     1188.67     1273.80     22.04 o 
  -1   6   3     1699.17     1684.55     21.03 o 
   0   6   3     3371.99     3403.63     42.55 o 
   1   6   3      191.46      192.08      3.57 o 
   2   6   3      291.16      276.40      4.37 o 
   3   6   3      138.88      129.13      7.45 o 
   4   6   3      838.15      814.19     11.00 o 
   5   6   3      475.59      473.29     10.43 o 
   6   6   3       15.76        9.75      3.23 o 
   7   6   3        0.56        1.28      4.39 o 
  -7   7   3       15.51       19.98      8.46 o 
  -6   7   3       81.65       95.05      8.44 o 
  -5   7   3      821.91      855.95     55.26 o 
  -4   7   3      181.15      184.79      5.28 o 
  -3   7   3      128.09      118.26      4.02 o 
  -2   7   3     2567.16     2703.84     32.39 o 
  -1   7   3       51.03       25.46      1.74 o 
   0   7   3     6461.81     6554.35     80.71 o 
   1   7   3     6736.96     6945.39     72.99 o 
   2   7   3        0.33       -0.26      0.63 o 
   3   7   3     3378.23     3307.41     39.68 o 
   4   7   3      489.66      500.22      9.43 o 
   5   7   3       95.51       94.16      4.35 o 
   6   7   3      463.74      416.46     14.51 o 
   7   7   3        0.02        2.81      4.49 o 
  -7   8   3       25.90       32.13      9.79 o 
  -6   8   3        8.27       14.41      4.66 o 
  -5   8   3        7.65        7.31      3.91 o 
  -4   8   3       81.59       89.39      6.82 o 
  -3   8   3     1343.68     1416.22     34.60 o 
  -2   8   3      208.87      220.36      3.35 o 
  -1   8   3      305.73      293.98      4.84 o 
   0   8   3     3988.39     4054.01     50.81 o 
   1   8   3     3480.12     3568.20     42.01 o 
   2   8   3       50.39       65.60      1.96 o 
   3   8   3      335.27      354.72      6.28 o 
   4   8   3      202.54      206.25      4.85 o 
   5   8   3       39.89       36.74      5.09 o 
   6   8   3      130.48      119.40     10.19 o 
   7   8   3       47.02       57.67     14.61 o 
  -7   9   3        0.64       -4.91      5.63 o 
  -6   9   3       46.37       49.05      7.69 o 
  -5   9   3       98.12      113.48      9.79 o 
  -4   9   3      304.05      305.49      9.43 o 
  -3   9   3      470.14      449.99     26.49 o 
  -2   9   3     1212.15     1311.51     14.28 o 
  -1   9   3      185.84      170.39      3.19 o 
   0   9   3       12.09       17.62      1.35 o 
   1   9   3      656.39      780.84     13.64 o 
   2   9   3      172.77      169.74      3.37 o 
   3   9   3      105.99      102.13      3.53 o 
   4   9   3       39.35       44.82      2.48 o 
   5   9   3       24.39       23.25      3.11 o 
   6   9   3       29.99       21.83      4.88 o 
  -6  10   3      114.27      157.11     25.63 o 
  -5  10   3       92.71       99.67      4.59 o 
  -4  10   3       36.38       30.78      3.48 o 
  -3  10   3      636.34      641.75      9.76 o 
  -2  10   3      146.95      162.42      3.83 o 
  -1  10   3     1904.61     1973.57     23.29 o 
   0  10   3     1794.60     1887.36     23.49 o 
   1  10   3      355.08      370.64      5.86 o 
   2  10   3      403.09      396.80      5.91 o 
   3  10   3       83.01       74.95      4.28 o 
   4  10   3        3.67        6.31      1.37 o 
   5  10   3       91.22       93.85      5.42 o 
   6  10   3        0.60       -1.44      1.64 o 
  -6  11   3      295.17      319.85     16.35 o 
  -5  11   3       58.21       64.05      4.15 o 
  -4  11   3       12.00       12.75      2.57 o 
  -3  11   3     1264.35     1298.50     18.22 o 
  -2  11   3      576.94      554.22     10.70 o 
  -1  11   3     1295.14     1382.23     17.09 o 
   0  11   3       46.79       62.52      2.31 o 
   1  11   3       49.70       50.75      2.18 o 
   2  11   3     1464.96     1413.73     17.64 o 
   3  11   3      178.15      128.07      3.93 o 
   4  11   3        8.69        6.41      1.57 o 
   5  11   3      545.42      530.13     13.47 o 
   6  11   3        9.93        2.68      4.26 o 
  -6  12   3        7.82        4.89      4.72 o 
  -5  12   3       19.44       17.57      2.84 o 
  -4  12   3      275.89      267.23      8.90 o 
  -3  12   3      967.77     1008.24     14.97 o 
  -2  12   3     4776.70     4680.20     62.44 o 
  -1  12   3      219.54      220.38      4.35 o 
   0  12   3        7.16        7.65      1.17 o 
   1  12   3     3160.61     3222.68     49.38 o 
   2  12   3        0.23        1.19      1.02 o 
   3  12   3      303.04      350.51      7.91 o 
   4  12   3      294.34      289.95     10.53 o 
   5  12   3      309.06      294.14     13.03 o 
   6  12   3      327.51      331.88     21.88 o 
  -6  13   3        5.21       -0.10      5.49 o 
  -5  13   3       22.82       19.68      3.24 o 
  -4  13   3        6.46        2.89      2.16 o 
  -3  13   3       99.48       94.92      3.87 o 
  -2  13   3     1325.40     1303.20     54.82 o 
  -1  13   3      393.06      435.41      9.46 o 
   0  13   3      581.72      614.02      8.85 o 
   1  13   3       23.80       14.72      1.45 o 
   2  13   3     1379.46     1323.58     20.44 o 
   3  13   3      217.18      180.50      5.49 o 
   4  13   3        0.82        1.39      1.42 o 
   5  13   3       50.60       52.49      6.04 o 
   6  13   3       34.36       38.01      6.62 o 
  -6  14   3        1.10        3.65      4.83 o 
  -5  14   3       22.93       21.64      3.43 o 
  -4  14   3        4.89        4.22      2.38 o 
  -3  14   3      141.20      146.43      4.92 o 
  -2  14   3     1317.53     1236.62     21.97 o 
  -1  14   3       23.35       21.06      1.88 o 
   0  14   3       98.68       93.25      3.03 o 
   1  14   3      390.47      374.01      6.95 o 
   2  14   3       24.24       26.61      2.46 o 
   3  14   3      126.40       87.46      6.99 o 
   4  14   3        5.88        5.42      1.88 o 
   5  14   3        0.65        1.14      2.30 o 
   6  14   3       20.23       16.59      5.22 o 
  -6  15   3        7.59        8.26      5.32 o 
  -5  15   3        5.07        0.25      2.27 o 
  -4  15   3        5.28        2.41      2.50 o 
  -3  15   3      259.32      259.75      6.98 o 
  -2  15   3      753.41      696.64     13.43 o 
  -1  15   3        2.42        0.76      1.19 o 
   0  15   3      187.64      192.92      4.42 o 
   1  15   3      122.79      121.86      3.70 o 
   2  15   3     2828.38     2661.42     37.92 o 
   3  15   3      471.26      416.12      9.27 o 
   4  15   3        4.22        1.88      1.74 o 
   5  15   3       80.20       92.06      6.70 o 
   6  15   3        0.79        4.99      4.36 o 
  -6  16   3       83.05       78.05     14.41 o 
  -5  16   3       22.70       23.57      3.77 o 
  -4  16   3     1152.63     1127.16     25.26 o 
  -3  16   3       75.20       71.70      3.88 o 
  -2  16   3       75.82       82.00      4.29 o 
  -1  16   3      499.76      493.86      8.29 o 
   0  16   3        2.14        1.26      1.10 o 
   1  16   3      751.10      737.79     11.64 o 
   2  16   3       82.89       62.91      3.65 o 
   3  16   3      696.95      683.49     19.22 o 
   4  16   3      184.21      165.18      5.78 o 
   5  16   3      223.38      205.72     17.39 o 
   6  16   3       36.30       40.75     11.50 o 
  -6  17   3       65.91       80.16     10.46 o 
  -5  17   3       90.30       95.11      6.79 o 
  -4  17   3      268.09      284.72      9.53 o 
  -3  17   3       34.07       39.06      3.19 o 
  -2  17   3      302.64      286.96      9.01 o 
  -1  17   3     2880.88     2811.75     33.98 o 
   0  17   3      576.74      560.72      9.88 o 
   1  17   3       96.14      120.00      5.86 o 
   2  17   3       12.76       25.57      2.58 o 
   3  17   3      572.07      565.60     11.72 o 
   4  17   3       98.40      107.10      5.06 o 
   5  17   3       81.55       81.22     12.66 o 
   6  17   3        0.63        5.47      5.14 o 
  -6  18   3      103.98      132.12     20.12 o 
  -5  18   3        7.79       14.66      5.25 o 
  -4  18   3      137.38      134.13      5.83 o 
  -3  18   3       17.48       18.20      2.48 o 
  -2  18   3       23.44       20.52      2.55 o 
  -1  18   3        1.03        6.35      2.18 o 
   0  18   3      527.92      518.58     11.71 o 
   1  18   3       85.75       83.16      5.78 o 
   2  18   3       14.95       24.12      3.12 o 
   3  18   3        7.03        8.39      2.13 o 
   4  18   3      130.03      125.30      6.92 o 
   5  18   3      117.87      147.74     12.71 o 
   6  18   3        1.43       -3.84      4.67 o 
  -6  19   3       13.20       15.37      6.23 o 
  -5  19   3       16.27        3.56      5.90 o 
  -4  19   3       29.58       21.58      3.13 o 
  -3  19   3      214.48      218.99      8.55 o 
  -2  19   3        1.27        1.59      1.64 o 
  -1  19   3      159.79      142.30      5.74 o 
   0  19   3      523.63      551.77     29.89 o 
   1  19   3        6.77        5.41      2.01 o 
   2  19   3       69.57       55.60      3.77 o 
   3  19   3      139.08      141.34      5.72 o 
   4  19   3       13.68        9.85      2.50 o 
   5  19   3       24.41       18.10      6.00 o 
   6  19   3        0.69        4.69      5.18 o 
  -5  20   3       71.96       55.40     13.16 o 
  -4  20   3      135.41      140.56      5.62 o 
  -3  20   3       61.36       55.96      7.00 o 
  -2  20   3       45.13       43.49      3.61 o 
  -1  20   3      102.50      105.25      5.42 o 
   0  20   3      392.58      394.16     10.27 o 
   1  20   3       33.20       30.16      4.08 o 
   2  20   3        4.38        1.48      1.94 o 
   3  20   3      326.54      315.90      8.58 o 
   4  20   3      549.41      556.69     13.21 o 
   5  20   3      233.81      274.06     30.76 o 
  -5  21   3      543.43      572.84     23.72 o 
  -4  21   3       59.14       57.62      5.80 o 
  -3  21   3      105.71      112.13      5.60 o 
  -2  21   3      343.95      339.38     10.00 o 
  -1  21   3       64.85       60.93      5.03 o 
   0  21   3     1202.35     1238.41     23.27 o 
   1  21   3      195.53      202.27      9.13 o 
   2  21   3       14.50       16.96      3.24 o 
   3  21   3      774.47      752.49     15.01 o 
   4  21   3       71.32       78.48      5.21 o 
   5  21   3       74.51       88.45     10.31 o 
  -5  22   3       24.48       30.84      8.58 o 
  -4  22   3        0.98        2.50      2.17 o 
  -3  22   3      161.25      160.56      6.46 o 
  -2  22   3      286.84      293.69      8.02 o 
  -1  22   3      111.86      133.28      8.74 o 
   0  22   3      260.64      273.47      8.67 o 
   1  22   3      327.68      341.58     11.94 o 
   2  22   3       19.68       20.76      3.35 o 
   3  22   3        0.17       -0.21      2.18 o 
   4  22   3        0.05       -2.81      2.81 o 
   5  22   3        2.74        0.91      4.53 o 
  -5  23   3       27.97       27.98      7.11 o 
  -4  23   3       70.57       78.30     14.39 o 
  -3  23   3       28.35       28.96      5.38 o 
  -2  23   3      322.62      336.76     11.28 o 
  -1  23   3      283.63      278.62     12.70 o 
   0  23   3      109.42      116.04      7.53 o 
   1  23   3        6.52       10.26      3.44 o 
   2  23   3      113.57      112.27      7.89 o 
   3  23   3      109.69      112.41      6.85 o 
   4  23   3        2.41        4.88      4.48 o 
   5  23   3        0.07        2.02      4.78 o 
  -5  24   3       26.34       27.13      7.19 o 
  -4  24   3        0.72        0.10      4.31 o 
  -3  24   3       22.72       21.25      3.22 o 
  -2  24   3       16.53       17.33      3.49 o 
  -1  24   3      493.43      510.08     18.53 o 
   0  24   3      272.59      278.68     10.84 o 
   1  24   3        0.22       -1.27      2.87 o 
   2  24   3       39.77       42.43      5.42 o 
   3  24   3        6.28        3.84      2.79 o 
   4  24   3        0.17        6.57      6.81 o 
   5  24   3       27.23       32.36      9.09 o 
  -4  25   3       37.73       43.08      8.61 o 
  -3  25   3      186.96      180.19      8.58 o 
  -2  25   3        2.65        3.08      3.27 o 
  -1  25   3        3.43        0.22      3.19 o 
   0  25   3        6.48        2.06      2.96 o 
   1  25   3       41.38       38.66      5.19 o 
   2  25   3      690.77      682.53     19.64 o 
   3  25   3        6.03        3.80      2.92 o 
   4  25   3       12.04        7.11      7.78 o 
  -4  26   3       92.12      107.82     17.76 o 
  -3  26   3       11.78       18.99      5.51 o 
  -2  26   3     1001.38      982.32     29.46 o 
  -1  26   3       65.32       63.73     11.06 o 
   0  26   3       25.80       23.64      5.86 o 
   1  26   3      955.96      998.31     48.44 o 
   2  26   3        3.78        0.47      3.09 o 
   3  26   3       51.59       47.33     12.11 o 
   4  26   3       12.20       24.94     10.85 o 
  -4  27   3        0.26        4.13      7.63 o 
  -3  27   3       45.40       50.28     12.41 o 
  -2  27   3       25.55       20.23      5.25 o 
  -1  27   3       73.29       89.20     15.71 o 
   0  27   3        1.03        0.51      6.10 o 
   1  27   3       16.76       16.74      4.65 o 
   2  27   3        0.24        0.16      3.30 o 
   3  27   3        2.38        0.76      6.45 o 
   4  27   3        7.80       13.24      9.85 o 
  -4  28   3        6.94        0.81      7.65 o 
  -3  28   3       58.82       71.03     14.43 o 
  -2  28   3      444.18      404.73     28.33 o 
  -1  28   3       46.66       54.75      7.53 o 
   0  28   3       60.31       34.30     10.14 o 
   1  28   3      178.09      212.44     10.60 o 
   2  28   3        0.24       -2.17      3.44 o 
   3  28   3       55.47       44.81     12.22 o 
   4  28   3        0.33        6.71      8.85 o 
  -3  29   3      163.91      196.73     23.64 o 
  -2  29   3       21.95       21.24      9.43 o 
  -1  29   3       46.65       38.21      6.72 o 
   0  29   3        0.58       -6.28      6.28 o 
   1  29   3       48.64       53.37      6.49 o 
   2  29   3      201.76      213.29     15.82 o 
   3  29   3       56.53       64.77     14.43 o 
  -3  30   3        0.11       -1.06      7.00 o 
  -2  30   3        0.61        1.98      7.25 o 
  -1  30   3      168.86      183.18     21.63 o 
   0  30   3        0.81       -6.16      6.16 o 
   1  30   3       87.39      104.89     11.62 o 
   2  30   3      110.79      110.64     17.29 o 
   3  30   3       96.17       96.60     17.26 o 
  -3  31   3       13.83       13.66      9.85 o 
  -2  31   3        3.84        5.09      7.73 o 
  -1  31   3      300.70      313.02     25.55 o 
   0  31   3      196.93      185.66     21.78 o 
   1  31   3      105.25       97.84     16.57 o 
   2  31   3       16.58       24.89     10.76 o 
   3  31   3       31.12       32.14     12.18 o 
  -2  32   3        4.02       -2.47      7.30 o 
  -1  32   3        0.14       -1.51      7.46 o 
   0  32   3       10.64       13.38      8.96 o 
   1  32   3      131.25      109.31     17.85 o 
   2  32   3        3.30       11.56      9.70 o 
  -1  33   3        0.01        4.84      8.80 o 
   0  33   3      141.20      163.53     21.46 o 
   1  33   3       32.57       24.44     11.24 o 
   0  34   3       45.72       62.68     14.74 o 
  -7   0   4        1.34        2.79      6.91 o 
  -6   0   4       14.82       16.53      6.78 o 
  -5   0   4      185.99      188.83     13.97 o 
  -4   0   4     1462.34     1404.41     69.37 o 
  -3   0   4     1186.50     1132.25     28.45 o 
  -2   0   4      299.49      316.50      7.48 o 
  -1   0   4     7550.35     7413.13    149.52 o 
   0   0   4      433.36      429.04     12.38 o 
   1   0   4     2670.47     2590.37     51.12 o 
   2   0   4     2120.55     2291.27     37.93 o 
   3   0   4       52.95       54.71      3.11 o 
   4   0   4     1056.84     1063.04     25.34 o 
   5   0   4     1530.67     1497.34     34.91 o 
   6   0   4       39.75       37.82      6.14 o 
   7   0   4       30.05       29.95      7.65 o 
  -7   1   4       45.69       38.41      9.71 o 
  -6   1   4       25.07       26.71      5.40 o 
  -5   1   4      277.26      281.99     27.83 o 
  -4   1   4      444.97      443.68      9.61 o 
  -3   1   4     1109.40     1106.82     19.70 o 
  -2   1   4       14.99       13.78      1.29 o 
  -1   1   4     4373.75     4605.69     66.33 o 
   0   1   4     8863.43     9265.71    127.00 o 
   1   1   4      660.73      694.36      9.53 o 
   2   1   4       92.33      103.34      3.76 o 
   3   1   4      628.39      653.67     12.63 o 
   4   1   4      135.35      129.66      3.93 o 
   5   1   4      702.23      713.07     11.72 o 
   6   1   4       65.80       52.90      4.83 o 
   7   1   4       38.14       33.94      5.53 o 
  -7   2   4       79.04      103.02     14.55 o 
  -6   2   4       52.94       56.71      7.12 o 
  -5   2   4        0.04       -1.15      2.11 o 
  -4   2   4       20.85       21.97      2.45 o 
  -3   2   4       14.30        9.46      1.51 o 
  -2   2   4      138.70      117.13      4.88 o 
  -1   2   4      946.18     1055.24     17.93 o 
   0   2   4     1638.09     1805.85     22.97 o 
   1   2   4      198.38      208.22      3.78 o 
   2   2   4      832.80      871.26     10.07 o 
   3   2   4      702.44      619.28     11.56 o 
   4   2   4      252.97      251.51      5.02 o 
   5   2   4       32.44       35.90      2.69 o 
   6   2   4       33.19       26.20      4.18 o 
   7   2   4       21.77       28.37      4.84 o 
  -7   3   4       30.82       25.56      8.77 o 
  -6   3   4        6.19       10.09      4.20 o 
  -5   3   4        4.93        4.23      2.39 o 
  -4   3   4      118.81      109.17      8.47 o 
  -3   3   4      139.60      140.43      3.48 o 
  -2   3   4      283.91      289.47      5.54 o 
  -1   3   4     1968.94     2173.53     34.17 o 
   0   3   4     8640.43     8791.27    107.13 o 
   1   3   4     1560.17     1556.36     18.03 o 
   2   3   4        0.21        1.89      0.58 o 
   3   3   4       19.33       20.04      1.50 o 
   4   3   4       40.02       40.23      2.20 o 
   5   3   4      229.76      240.96     10.10 o 
   6   3   4      119.67      119.91     11.83 o 
   7   3   4       10.54       13.05      5.01 o 
  -7   4   4      144.76      170.60     18.90 o 
  -6   4   4       20.01       29.12      8.37 o 
  -5   4   4      449.33      466.80     15.48 o 
  -4   4   4     1009.94     1034.81     22.75 o 
  -3   4   4        1.10       -0.60      0.60 o 
  -2   4   4     1733.54     1639.67     21.42 o 
  -1   4   4     2829.43     2905.22     36.79 o 
   0   4   4       72.88       59.77      2.53 o 
   1   4   4      396.75      358.02      5.28 o 
   2   4   4      247.73      294.57      5.96 o 
   3   4   4      325.41      348.81      9.12 o 
   4   4   4        1.21       -0.91      0.91 o 
   5   4   4      131.95      125.58      9.85 o 
   6   4   4      240.69      241.09      9.60 o 
   7   4   4       10.96       10.42      3.84 o 
  -7   5   4        1.86        8.26      6.88 o 
  -6   5   4      456.44      483.55     26.94 o 
  -5   5   4        3.17        1.11      2.36 o 
  -4   5   4      228.61      223.68      8.12 o 
  -3   5   4      757.32      747.99     10.64 o 
  -2   5   4      230.24      197.10      4.56 o 
  -1   5   4     1366.06     1309.27     17.00 o 
   0   5   4      524.01      487.08     10.57 o 
   1   5   4     1164.23     1094.60     21.26 o 
   2   5   4     4218.61     4299.79     41.29 o 
   3   5   4      117.58      112.72      4.76 o 
   4   5   4     1009.64      961.06     13.75 o 
   5   5   4        0.56       -0.84      1.55 o 
   6   5   4        4.85        2.42      3.19 o 
   7   5   4      156.70      156.58     12.75 o 
  -7   6   4       20.58       26.90      9.66 o 
  -6   6   4        0.86        0.57      3.30 o 
  -5   6   4       99.11      115.45      9.51 o 
  -4   6   4      136.99      146.61      4.18 o 
  -3   6   4      132.09      136.58      3.74 o 
  -2   6   4     7870.92     8074.69    129.73 o 
  -1   6   4      397.47      452.20      5.97 o 
   0   6   4     2475.13     2506.50     31.92 o 
   1   6   4     1066.27     1210.56     16.69 o 
   2   6   4      537.46      565.36      9.27 o 
   3   6   4      371.32      346.52     13.05 o 
   4   6   4       71.36       63.41      2.38 o 
   5   6   4       38.03       34.54      3.03 o 
   6   6   4      370.20      376.62     12.68 o 
   7   6   4        1.68        5.11      4.72 o 
  -7   7   4       21.61       13.13      7.82 o 
  -6   7   4       14.08       10.98      4.25 o 
  -5   7   4        0.44        4.78      3.64 o 
  -4   7   4      196.56      191.97      4.80 o 
  -3   7   4       58.25       62.06      3.23 o 
  -2   7   4     1509.63     1523.63     19.06 o 
  -1   7   4      244.10      258.81      5.35 o 
   0   7   4       41.08       52.38      2.42 o 
   1   7   4        8.08        8.38      1.02 o 
   2   7   4      399.25      459.98      6.04 o 
   3   7   4      157.61      163.48      4.55 o 
   4   7   4       74.06       69.07      3.66 o 
   5   7   4        2.52       -0.39      1.64 o 
   6   7   4       84.51       86.18      6.45 o 
   7   7   4      103.68      108.63     10.31 o 
  -7   8   4       70.70       75.84     13.38 o 
  -6   8   4        5.01        4.74      5.30 o 
  -5   8   4      136.96      139.31     10.78 o 
  -4   8   4      105.22      103.04      6.72 o 
  -3   8   4      784.54      801.68     20.43 o 
  -2   8   4     8948.58     9097.78    102.34 o 
  -1   8   4        1.81        1.75      0.67 o 
   0   8   4      273.32      316.43      5.74 o 
   1   8   4     1460.12     1561.73     19.75 o 
   2   8   4      513.35      479.90      8.89 o 
   3   8   4      916.18      868.94     17.50 o 
   4   8   4      223.85      233.25      5.48 o 
   5   8   4       13.61        8.46      2.45 o 
   6   8   4      471.24      482.82     16.02 o 
  -7   9   4        6.73        6.76      6.82 o 
  -6   9   4      658.19      755.67     26.96 o 
  -5   9   4        4.16        1.10      3.20 o 
  -4   9   4        2.99        3.53      1.71 o 
  -3   9   4     1906.29     1842.73     29.93 o 
  -2   9   4     1474.73     1593.70     21.16 o 
  -1   9   4      764.55      748.55      8.77 o 
   0   9   4      815.30      982.16     14.14 o 
   1   9   4     1424.12     1478.79     17.58 o 
   2   9   4      529.38      551.64      7.59 o 
   3   9   4       72.98       62.13      3.33 o 
   4   9   4      330.16      335.18      6.96 o 
   5   9   4        4.53        3.98      3.85 o 
   6   9   4       25.47       20.48      2.59 o 
  -6  10   4        4.82        4.55      4.64 o 
  -5  10   4      190.27      190.81      7.13 o 
  -4  10   4      464.08      473.70     12.19 o 
  -3  10   4     1313.05     1306.06     18.02 o 
  -2  10   4      217.89      207.08      5.28 o 
  -1  10   4      750.40      782.81      9.95 o 
   0  10   4      197.43      168.69      4.10 o 
   1  10   4     4990.97     5244.50     53.58 o 
   2  10   4       29.10       25.30      2.07 o 
   3  10   4      759.89      734.72     11.81 o 
   4  10   4      173.52      181.94      4.97 o 
   5  10   4       60.77       62.24      6.33 o 
   6  10   4       59.98       53.84      6.56 o 
  -6  11   4       88.13       99.17     12.68 o 
  -5  11   4       98.23      111.09      5.24 o 
  -4  11   4      408.33      397.91     11.13 o 
  -3  11   4       25.19       34.74      2.25 o 
  -2  11   4      750.95      779.40     12.09 o 
  -1  11   4       37.76       27.78      1.53 o 
   0  11   4     3291.93     3365.90     39.91 o 
   1  11   4     1738.01     1708.74     24.01 o 
   2  11   4       59.43       67.37      2.93 o 
   3  11   4      121.72      105.36      3.71 o 
   4  11   4       84.95       83.21      6.51 o 
   5  11   4       85.01       82.71      7.00 o 
   6  11   4        8.38        6.96      5.05 o 
  -6  12   4        3.13        6.91      4.68 o 
  -5  12   4       20.90       19.28      3.09 o 
  -4  12   4       30.94       42.35      3.99 o 
  -3  12   4     1838.52     1808.70     24.80 o 
  -2  12   4       89.44       74.61      4.57 o 
  -1  12   4        0.18       -0.07      0.93 o 
   0  12   4     1280.32     1319.30     16.30 o 
   1  12   4      403.14      450.99      6.62 o 
   2  12   4       15.80       17.05      1.75 o 
   3  12   4      369.29      354.53      7.33 o 
   4  12   4       24.85       21.20      2.46 o 
   5  12   4      145.53      153.05      7.25 o 
   6  12   4       77.49       90.47      9.13 o 
  -6  13   4        0.88        4.08      4.66 o 
  -5  13   4      609.65      643.43     27.73 o 
  -4  13   4      276.19      274.56      9.26 o 
  -3  13   4      746.69      773.44     14.25 o 
  -2  13   4       58.19       57.56      5.60 o 
  -1  13   4        4.49        8.83      1.63 o 
   0  13   4     5230.80     5293.77     57.98 o 
   1  13   4     1324.11     1419.54     16.44 o 
   2  13   4        9.93        9.79      1.56 o 
   3  13   4      186.52      162.92      5.31 o 
   4  13   4       86.30       84.72      6.34 o 
   5  13   4      140.77      147.10      7.39 o 
   6  13   4        0.29       -0.79      3.93 o 
  -6  14   4       18.71       12.20      5.58 o 
  -5  14   4      177.13      178.03      7.62 o 
  -4  14   4      912.47      928.48     21.28 o 
  -3  14   4      154.17      161.04      6.48 o 
  -2  14   4        7.60        9.89      1.76 o 
  -1  14   4      999.16      963.68     14.84 o 
   0  14   4      148.66      145.86      3.76 o 
   1  14   4       27.87       16.11      1.58 o 
   2  14   4      281.17      262.58      6.71 o 
   3  14   4        0.06        0.54      1.38 o 
   4  14   4      431.93      421.11      9.63 o 
   5  14   4      544.18      564.34     33.98 o 
   6  14   4        0.79        4.14      4.04 o 
  -6  15   4       24.36       11.16      7.05 o 
  -5  15   4        0.00        0.03      2.27 o 
  -4  15   4      214.60      191.20      8.07 o 
  -3  15   4      201.29      202.20      6.06 o 
  -2  15   4        4.89        4.92      1.49 o 
  -1  15   4     1617.44     1605.12     23.78 o 
   0  15   4      484.60      482.79      7.83 o 
   1  15   4       20.13       17.05      1.67 o 
   2  15   4     1193.61     1230.53     19.81 o 
   3  15   4      141.98      143.11      5.24 o 
   4  15   4        1.65        4.39      1.89 o 
   5  15   4      203.42      248.47     12.69 o 
   6  15   4        1.10        2.05      3.98 o 
  -6  16   4        2.63       -1.82      4.42 o 
  -5  16   4       12.03        9.29      3.06 o 
  -4  16   4        0.36       -2.15      2.15 o 
  -3  16   4       82.07       91.38      4.39 o 
  -2  16   4       30.94       31.90      2.81 o 
  -1  16   4       33.67       33.05      2.30 o 
   0  16   4        6.91        8.19      1.78 o 
   1  16   4       15.57       15.43      2.07 o 
   2  16   4      194.78      198.00      5.92 o 
   3  16   4      356.73      347.11     12.45 o 
   4  16   4      110.49      113.61      5.18 o 
   5  16   4      503.17      514.84     14.40 o 
   6  16   4        0.06        7.13      4.62 o 
  -6  17   4        0.27       -1.26      4.76 o 
  -5  17   4        1.97       -3.94      3.94 o 
  -4  17   4      123.65      126.46      7.31 o 
  -3  17   4       25.01       23.61      2.59 o 
  -2  17   4      150.51      135.71      5.17 o 
  -1  17   4      672.29      682.79     17.60 o 
   0  17   4      917.52      884.41     17.32 o 
   1  17   4      598.01      587.79     11.37 o 
   2  17   4       62.12       68.85      4.90 o 
   3  17   4       18.87       22.65      2.79 o 
   4  17   4        5.18        5.95      2.05 o 
   5  17   4      515.71      590.26     17.97 o 
   6  17   4      187.42      185.21     13.17 o 
  -6  18   4        9.26       13.19      5.87 o 
  -5  18   4      254.44      249.46     14.59 o 
  -4  18   4      242.55      268.56      7.03 o 
  -3  18   4      178.64      176.06      6.14 o 
  -2  18   4      509.55      506.69     11.35 o 
  -1  18   4      166.10      168.27      5.79 o 
   0  18   4      163.69      161.40      5.45 o 
   1  18   4      240.29      249.17      6.85 o 
   2  18   4       23.13       28.86      2.89 o 
   3  18   4      335.78      316.80      8.41 o 
   4  18   4       31.76       29.24      3.20 o 
   5  18   4       49.78       50.58      3.71 o 
   6  18   4       90.46       85.37     11.54 o 
  -6  19   4      319.24      356.47     20.02 o 
  -5  19   4       26.38       34.89      7.01 o 
  -4  19   4       82.87       86.73      5.93 o 
  -3  19   4      223.30      210.66      6.93 o 
  -2  19   4       68.15       72.56      4.40 o 
  -1  19   4      513.38      504.39     10.80 o 
   0  19   4       47.48       45.92      3.72 o 
   1  19   4      173.78      157.37      7.66 o 
   2  19   4      970.37      932.09     18.98 o 
   3  19   4       87.86       74.04      4.58 o 
   4  19   4      533.35      584.70     12.83 o 
   5  19   4       33.50       44.81      8.24 o 
  -5  20   4       11.18        7.04     10.98 o 
  -4  20   4        1.04        1.33      1.79 o 
  -3  20   4        3.70        4.66      2.08 o 
  -2  20   4      601.11      587.95     12.02 o 
  -1  20   4        2.52       -0.08      2.13 o 
   0  20   4      203.98      220.08      7.39 o 
   1  20   4       35.91       34.09      4.34 o 
   2  20   4      208.55      215.58     14.49 o 
   3  20   4      125.21      131.99      5.82 o 
   4  20   4       29.50       38.15      3.71 o 
   5  20   4        1.73        1.78      4.38 o 
  -5  21   4       19.82       23.26      6.66 o 
  -4  21   4       35.77       35.46      3.59 o 
  -3  21   4       21.47       25.34      3.87 o 
  -2  21   4       60.71       57.31      3.77 o 
  -1  21   4      374.45      344.31     10.91 o 
   0  21   4      113.04      125.06      6.23 o 
   1  21   4       94.26       92.03      7.69 o 
   2  21   4      118.18      120.72      8.17 o 
   3  21   4       42.51       42.74      4.35 o 
   4  21   4      259.64      287.44      8.68 o 
   5  21   4       98.34       82.08     10.01 o 
  -5  22   4       96.41      115.65     16.22 o 
  -4  22   4       13.53        8.85      2.35 o 
  -3  22   4      261.75      266.35      8.48 o 
  -2  22   4      947.04      927.14     16.84 o 
  -1  22   4        1.37       -1.75      2.29 o 
   0  22   4       90.36       97.92      6.87 o 
   1  22   4      180.84      179.56      8.73 o 
   2  22   4      151.22      148.33      8.16 o 
   3  22   4      668.84      699.94     16.55 o 
   4  22   4       12.06        4.64      3.94 o 
   5  22   4        6.55        2.98      4.79 o 
  -5  23   4        0.05       -0.90      9.23 o 
  -4  23   4        0.60        4.16      5.62 o 
  -3  23   4      368.03      371.58     10.42 o 
  -2  23   4       21.89       23.75      4.19 o 
  -1  23   4      246.61      235.97     11.52 o 
   0  23   4        5.09        5.62      2.94 o 
   1  23   4      332.13      337.86     12.21 o 
   2  23   4      215.63      222.85     10.29 o 
   3  23   4        3.32       -1.17      2.79 o 
   4  23   4        0.06        0.55      6.36 o 
   5  23   4      121.78      113.14     14.29 o 
  -5  24   4       70.68       78.26     10.31 o 
  -4  24   4       45.06       38.94      7.42 o 
  -3  24   4      260.11      237.86      8.30 o 
  -2  24   4       23.84       19.05      4.47 o 
  -1  24   4      133.11      125.38     11.17 o 
   0  24   4       41.34       42.36      5.15 o 
   1  24   4      583.99      627.86     18.07 o 
   2  24   4       10.74        9.26      3.61 o 
   3  24   4        2.46        3.84      2.81 o 
   4  24   4      353.20      326.10     26.54 o 
   5  24   4      222.41      232.68     15.64 o 
  -4  25   4       46.69       31.65     10.42 o 
  -3  25   4        0.53        0.62      2.54 o 
  -2  25   4       10.73        7.90      3.75 o 
  -1  25   4       52.49       40.47      6.07 o 
   0  25   4      174.56      167.20     11.19 o 
   1  25   4       85.19       80.58      7.12 o 
   2  25   4      167.47      162.22     11.44 o 
   3  25   4       65.58       71.68      8.14 o 
   4  25   4        1.36        2.61      7.12 o 
  -4  26   4       16.89       16.68      6.39 o 
  -3  26   4      113.90      108.76     12.07 o 
  -2  26   4       23.59       19.75      4.96 o 
  -1  26   4       26.50       25.92      7.85 o 
   0  26   4       67.20       73.96     13.19 o 
   1  26   4       26.34       23.35      4.54 o 
   2  26   4       10.07        9.44      3.70 o 
   3  26   4       55.55       59.48     14.03 o 
   4  26   4        0.03        1.92      7.39 o 
  -4  27   4       69.78       86.12     16.78 o 
  -3  27   4      193.83      241.40     22.46 o 
  -2  27   4       46.09       46.08      6.77 o 
  -1  27   4       83.28       68.81     14.13 o 
   0  27   4      515.52      510.05     31.23 o 
   1  27   4      293.16      306.23     12.64 o 
   2  27   4      107.66      105.13      9.31 o 
   3  27   4      111.38      100.33     16.71 o 
   4  27   4       32.78       43.72     12.72 o 
  -4  28   4       87.68       96.35     17.66 o 
  -3  28   4      305.33      286.47     24.85 o 
  -2  28   4        1.00       -2.09      5.98 o 
  -1  28   4       37.55       43.98      6.86 o 
   0  28   4      300.34      315.44     24.27 o 
   1  28   4      124.89      149.26     10.08 o 
   2  28   4      128.49      142.67     13.83 o 
   3  28   4       48.23       37.82     12.12 o 
   4  28   4       37.94       34.02     11.93 o 
  -3  29   4        4.51        4.47      7.15 o 
  -2  29   4        0.50        3.69      6.88 o 
  -1  29   4      179.08      185.36     13.47 o 
   0  29   4       14.60        6.99      7.52 o 
   1  29   4      125.86      112.76     17.47 o 
   2  29   4      171.03      177.11     19.36 o 
   3  29   4        0.04        3.14      8.14 o 
  -3  30   4      347.04      377.62     29.49 o 
  -2  30   4      134.21      130.71     19.19 o 
  -1  30   4        3.34        8.82      7.67 o 
   0  30   4       80.16       72.91     14.48 o 
   1  30   4      130.25      150.90     19.98 o 
   2  30   4      119.10      126.98     13.47 o 
   3  30   4        5.49       14.14      9.79 o 
  -2  31   4       10.07        5.56      8.01 o 
  -1  31   4       27.63       39.43     11.18 o 
   0  31   4        2.09       -1.32      7.06 o 
   1  31   4       34.63       28.08     11.19 o 
   2  31   4       58.40       67.71     14.90 o 
  -2  32   4      244.28      264.22     24.46 o 
  -1  32   4        0.46        7.32      8.29 o 
   0  32   4        6.14       -4.12      7.38 o 
   1  32   4        7.70       11.21      9.57 o 
   2  32   4        1.17        0.22      7.91 o 
  -1  33   4      177.62      205.82     24.43 o 
   0  33   4        2.81       16.43      9.65 o 
   1  33   4       11.83       14.69     10.78 o 
  -7   1   5       12.14       22.20      8.66 o 
  -6   1   5       15.78       14.34      4.68 o 
  -5   1   5       35.79       34.36      5.17 o 
  -4   1   5      682.82      715.08     16.98 o 
  -3   1   5      470.61      489.71     10.25 o 
  -2   1   5        6.05       11.36      0.82 o 
  -1   1   5      860.92      849.96     11.81 o 
   0   1   5     5153.96     5310.08     70.31 o 
   1   1   5     1803.58     1772.67     25.05 o 
   2   1   5      717.96      741.06      8.73 o 
   3   1   5       76.97       81.68      3.63 o 
   4   1   5     4130.71     4010.24     44.84 o 
   5   1   5        2.41        1.33      1.19 o 
   6   1   5        8.72       12.00      3.58 o 
   7   1   5       24.37       30.33      5.48 o 
  -7   2   5        4.81        3.75      7.03 o 
  -6   2   5       15.48       15.36      4.77 o 
  -5   2   5     1002.16     1092.25     42.50 o 
  -4   2   5       95.74      110.10      5.77 o 
  -3   2   5       75.38       73.86      3.05 o 
  -2   2   5     1135.19     1118.28     14.74 o 
  -1   2   5     1805.81     1954.75     27.86 o 
   0   2   5     4274.65     4487.77     55.40 o 
   1   2   5      720.55      899.91     13.74 o 
   2   2   5      201.88      204.66      4.40 o 
   3   2   5     1671.47     1690.54     33.13 o 
   4   2   5     1003.56      958.53     14.03 o 
   5   2   5      272.90      268.29      8.15 o 
   6   2   5       44.05       49.13      5.13 o 
   7   2   5       18.86       19.09      4.51 o 
  -7   3   5       47.18       56.73     11.68 o 
  -6   3   5        0.03       -2.70      4.57 o 
  -5   3   5       96.72       91.11      7.76 o 
  -4   3   5      246.72      237.46      9.65 o 
  -3   3   5      264.24      254.48      4.33 o 
  -2   3   5       54.25       43.05      1.56 o 
  -1   3   5      641.98      745.89     11.68 o 
   0   3   5     1047.81     1139.46     15.38 o 
   1   3   5     2456.26     2393.33     33.24 o 
   2   3   5     3565.61     3898.59     35.83 o 
   3   3   5      546.85      525.99     21.39 o 
   4   3   5      595.94      594.17     12.19 o 
   5   3   5     1721.06     1683.97     22.20 o 
   6   3   5        0.40        1.35      2.87 o 
   7   3   5        0.87        3.79      4.02 o 
  -7   4   5       48.69       59.95     12.26 o 
  -6   4   5       64.50       90.39     13.16 o 
  -5   4   5       33.72       43.13      4.68 o 
  -4   4   5       16.23       20.20      3.03 o 
  -3   4   5     1478.52     1523.67     21.05 o 
  -2   4   5        0.06        1.97      2.33 o 
  -1   4   5     4222.36     4561.20     56.30 o 
   0   4   5      285.36      281.97      5.01 o 
   1   4   5     4320.48     4455.91     46.64 o 
   2   4   5     3761.75     3779.62     36.60 o 
   3   4   5      167.63      156.10      6.14 o 
   4   4   5       87.09       81.23      3.14 o 
   5   4   5      189.56      181.42      5.87 o 
   6   4   5      973.66      980.18     21.22 o 
   7   4   5      108.34      115.82      8.06 o 
  -7   5   5        1.28        1.22      6.82 o 
  -6   5   5       46.57       39.25      9.48 o 
  -5   5   5      252.59      262.77     14.98 o 
  -4   5   5      331.39      344.54     10.48 o 
  -3   5   5       46.19       51.82      2.35 o 
  -2   5   5        0.03       -0.45      0.45 o 
  -1   5   5     1694.64     1906.23     22.35 o 
   0   5   5     1426.88     1430.46     17.36 o 
   1   5   5     2089.14     2299.06     25.00 o 
   2   5   5       11.22       21.15      1.25 o 
   3   5   5      325.93      317.32      9.34 o 
   4   5   5     1920.60     1894.87     22.27 o 
   5   5   5       29.87       30.13      2.94 o 
   6   5   5       27.82       26.30      4.43 o 
   7   5   5       42.24       46.91      6.84 o 
  -7   6   5       14.38       19.15      8.72 o 
  -6   6   5      206.39      248.88     18.62 o 
  -5   6   5       18.45       12.87      4.44 o 
  -4   6   5        6.15        5.95      1.72 o 
  -3   6   5        1.47        1.34      0.87 o 
  -2   6   5      450.87      447.60      7.93 o 
  -1   6   5      810.25      897.68     10.83 o 
   0   6   5      120.42      107.57      2.77 o 
   1   6   5       95.28       85.58      2.48 o 
   2   6   5     1691.58     1647.65     18.42 o 
   3   6   5     1087.87     1025.19     26.61 o 
   4   6   5      350.44      339.50     15.41 o 
   5   6   5      205.89      200.20      7.38 o 
   6   6   5       10.30        5.61      3.27 o 
   7   6   5       26.25       30.69      8.89 o 
  -7   7   5      156.10      192.64     20.44 o 
  -6   7   5       57.22       63.99     11.39 o 
  -5   7   5       23.69       23.50      5.03 o 
  -4   7   5      201.69      198.93      6.19 o 
  -3   7   5     3128.19     3025.58     52.82 o 
  -2   7   5     1353.34     1263.98     19.29 o 
  -1   7   5      106.27      118.44      2.57 o 
   0   7   5     3516.06     3905.57     42.89 o 
   1   7   5     1065.38     1119.88     13.55 o 
   2   7   5     1313.14     1298.84     17.34 o 
   3   7   5     1336.43     1321.42     18.70 o 
   4   7   5      135.59      138.15      5.49 o 
   5   7   5      273.47      262.46      7.34 o 
   6   7   5      193.42      196.44      9.64 o 
  -7   8   5       46.76       42.17     10.79 o 
  -6   8   5       39.53       32.57      8.94 o 
  -5   8   5       21.42       22.99      5.10 o 
  -4   8   5       60.31       60.54      3.67 o 
  -3   8   5     1360.93     1339.36     25.45 o 
  -2   8   5        0.16       -0.58      0.63 o 
  -1   8   5        0.99        0.27      0.63 o 
   0   8   5     2588.18     2710.42     35.05 o 
   1   8   5     1306.58     1471.01     16.52 o 
   2   8   5      586.56      565.42      7.77 o 
   3   8   5      512.81      514.48      9.14 o 
   4   8   5       20.65       20.59      3.21 o 
   5   8   5       41.75       39.50      3.64 o 
   6   8   5       67.39       52.61      6.58 o 
  -6   9   5      100.35      109.11     10.71 o 
  -5   9   5        1.03       -1.89      3.34 o 
  -4   9   5      159.92      170.76      8.64 o 
  -3   9   5      645.61      628.15     14.42 o 
  -2   9   5        1.24       -0.69      0.69 o 
  -1   9   5     1294.92     1360.08     14.36 o 
   0   9   5       35.23       29.09      1.92 o 
   1   9   5        0.24       -0.92      0.92 o 
   2   9   5      148.95      162.74      3.86 o 
   3   9   5     1107.91      994.83     15.01 o 
   4   9   5      895.89      885.92     14.17 o 
   5   9   5       26.97       27.76      3.12 o 
   6   9   5        0.03       -2.19      3.50 o 
  -6  10   5      190.48      200.81     12.99 o 
  -5  10   5       15.07       15.31      4.62 o 
  -4  10   5      151.25      153.41      6.12 o 
  -3  10   5     3090.75     3035.65     39.34 o 
  -2  10   5        2.34        3.95      1.16 o 
  -1  10   5     1414.18     1398.25     13.96 o 
   0  10   5       39.63       27.10      1.94 o 
   1  10   5      834.05      812.48     10.21 o 
   2  10   5     1644.38     1571.84     21.35 o 
   3  10   5     1542.54     1443.74     20.45 o 
   4  10   5      199.53      202.20      5.46 o 
   5  10   5       45.82       46.49      5.16 o 
   6  10   5      327.12      330.22     16.15 o 
  -6  11   5      125.82      143.49     12.39 o 
  -5  11   5       28.51       23.82      2.69 o 
  -4  11   5       38.39       40.47      3.97 o 
  -3  11   5      153.57      172.14      4.28 o 
  -2  11   5      565.68      528.81     10.41 o 
  -1  11   5     2276.15     2262.92     23.86 o 
   0  11   5      160.80      185.21      4.58 o 
   1  11   5      105.86       81.12      2.51 o 
   2  11   5     1610.29     1521.83     20.92 o 
   3  11   5        0.39       -0.43      1.10 o 
   4  11   5       70.19       70.56      3.65 o 
   5  11   5       81.62       79.00      5.24 o 
   6  11   5        0.03        7.18      3.79 o 
  -6  12   5        0.93       -2.83      4.21 o 
  -5  12   5      377.87      426.10     11.81 o 
  -4  12   5      293.57      304.43     13.92 o 
  -3  12   5      166.23      175.62      4.19 o 
  -2  12   5     1544.80     1413.63     27.79 o 
  -1  12   5        0.52        1.11      0.97 o 
   0  12   5     2920.38     3043.41     36.57 o 
   1  12   5      272.22      274.30      5.62 o 
   2  12   5     1602.95     1556.13     21.41 o 
   3  12   5      969.33      978.25     15.18 o 
   4  12   5      241.59      245.97      7.34 o 
   5  12   5       61.67       60.18      3.35 o 
   6  12   5       63.38       59.96      7.08 o 
  -6  13   5        6.74        5.34      5.11 o 
  -5  13   5      141.19      149.20      6.92 o 
  -4  13   5      113.43      125.37      6.48 o 
  -3  13   5      389.23      390.07     10.17 o 
  -2  13   5      211.24      202.08      6.03 o 
  -1  13   5     3620.44     3714.76     44.87 o 
   0  13   5       11.35       11.27      1.46 o 
   1  13   5      155.45      146.52      3.50 o 
   2  13   5      504.17      481.17      8.78 o 
   3  13   5       30.92       33.82      3.09 o 
   4  13   5      910.78      891.88     16.09 o 
   5  13   5       11.15       16.04      1.99 o 
   6  13   5       21.10       22.06      5.60 o 
  -6  14   5        0.69       -0.19      7.79 o 
  -5  14   5       41.17       49.13      4.58 o 
  -4  14   5      105.39       96.66      5.92 o 
  -3  14   5      103.53      114.12      5.15 o 
  -2  14   5      143.12      128.88      4.69 o 
  -1  14   5      133.45      119.95      3.82 o 
   0  14   5      754.24      790.08     11.80 o 
   1  14   5      115.09      117.83      3.44 o 
   2  14   5     1387.08     1270.14     18.38 o 
   3  14   5       67.89       73.39      4.17 o 
   4  14   5       14.70       13.63      2.28 o 
   5  14   5       10.41        6.86      2.22 o 
   6  14   5       35.05       34.28      6.50 o 
  -6  15   5       40.75       48.93      8.29 o 
  -5  15   5        0.57        1.26      2.32 o 
  -4  15   5     1671.67     1662.46     34.13 o 
  -3  15   5      192.26      195.61      5.97 o 
  -2  15   5      253.04      236.18      6.65 o 
  -1  15   5      429.91      420.79      9.92 o 
   0  15   5       56.88       56.44      2.63 o 
   1  15   5      239.76      240.75      5.25 o 
   2  15   5      348.50      262.92      6.89 o 
   3  15   5      227.18      224.25      6.74 o 
   4  15   5      817.50      781.69     16.56 o 
   5  15   5       32.58       31.07      2.77 o 
   6  15   5        1.19       -3.09      3.86 o 
  -6  16   5        6.84       -2.05      4.29 o 
  -5  16   5      142.10      154.06      7.78 o 
  -4  16   5      140.37      137.49      7.13 o 
  -3  16   5       62.82       61.71      3.83 o 
  -2  16   5      324.08      325.71     10.75 o 
  -1  16   5      236.67      208.61      7.55 o 
   0  16   5     1110.23     1076.64     15.88 o 
   1  16   5      879.21      879.81     13.74 o 
   2  16   5       49.48       33.97      2.96 o 
   3  16   5      432.97      429.79      9.95 o 
   4  16   5       33.11       36.20      3.42 o 
   5  16   5        3.75       -1.16      1.99 o 
   6  16   5        3.92        3.52      5.26 o 
  -6  17   5        0.04        0.24      4.72 o 
  -5  17   5       76.48       80.73      9.44 o 
  -4  17   5       78.14       67.05      5.70 o 
  -3  17   5       33.73       28.37      2.88 o 
  -2  17   5     1086.45     1086.94     18.13 o 
  -1  17   5      250.55      254.74      7.03 o 
   0  17   5       53.17       52.99      4.22 o 
   1  17   5       14.39       13.90      2.16 o 
   2  17   5      162.20      175.76      5.76 o 
   3  17   5       62.97       56.75      4.35 o 
   4  17   5        9.18       11.74      2.50 o 
   5  17   5      596.39      620.22     14.66 o 
   6  17   5       97.07      109.88     16.96 o 
  -6  18   5       60.90       67.51      9.65 o 
  -5  18   5       44.34       60.86      8.65 o 
  -4  18   5       20.37       15.18      3.62 o 
  -3  18   5      181.51      182.43     12.13 o 
  -2  18   5      245.33      256.38     10.44 o 
  -1  18   5      143.19      142.36      5.51 o 
   0  18   5       41.28       45.77      3.42 o 
   1  18   5     2264.58     2178.44     32.12 o 
   2  18   5      461.10      429.44      9.71 o 
   3  18   5        8.52        5.86      2.12 o 
   4  18   5       12.72       11.21      3.00 o 
   5  18   5       12.75       12.25      5.06 o 
   6  18   5      244.97      257.19     30.43 o 
  -5  19   5      117.70      109.89     18.43 o 
  -4  19   5        1.77        2.37      2.51 o 
  -3  19   5       54.55       59.37      5.69 o 
  -2  19   5       37.60       37.73      3.00 o 
  -1  19   5      475.72      480.24     10.65 o 
   0  19   5       14.77        8.30      3.25 o 
   1  19   5     1445.41     1422.92     30.84 o 
   2  19   5        0.06        0.53      1.94 o 
   3  19   5      177.16      160.91      6.09 o 
   4  19   5      363.55      395.19     14.32 o 
   5  19   5       12.86        7.12      5.45 o 
  -5  20   5      113.00      110.09     11.83 o 
  -4  20   5       22.13       20.94      3.03 o 
  -3  20   5      739.99      712.04     15.12 o 
  -2  20   5       44.20       48.15      4.30 o 
  -1  20   5      263.82      257.80      8.33 o 
   0  20   5        7.75       13.97      2.60 o 
   1  20   5     2099.83     2052.93     42.02 o 
   2  20   5      377.85      365.52     10.60 o 
   3  20   5       62.77       57.72      4.30 o 
   4  20   5      257.00      282.61      8.64 o 
   5  20   5        3.11       -0.68      4.14 o 
  -5  21   5       46.89       28.42      7.18 o 
  -4  21   5       39.94       33.81      3.24 o 
  -3  21   5      206.26      219.71      7.49 o 
  -2  21   5      580.24      588.54     11.58 o 
  -1  21   5       49.12       56.15      4.50 o 
   0  21   5     2096.30     2143.33     36.58 o 
   1  21   5      464.86      488.14     14.76 o 
   2  21   5      417.45      410.15     11.49 o 
   3  21   5        6.77        5.73      3.06 o 
   4  21   5       27.52       31.95      3.70 o 
   5  21   5      103.60       90.88     10.35 o 
  -5  22   5       17.13       14.87      6.15 o 
  -4  22   5       30.03       26.04      3.50 o 
  -3  22   5      402.92      423.03     10.34 o 
  -2  22   5       37.12       30.72      4.44 o 
  -1  22   5       14.69       17.17      4.09 o 
   0  22   5      312.19      302.99     13.63 o 
   1  22   5        1.21        5.88      2.97 o 
   2  22   5        6.72        1.52      2.87 o 
   3  22   5       89.84       82.06      6.02 o 
   4  22   5        4.57        0.24      3.12 o 
   5  22   5      119.13      141.77     25.46 o 
  -5  23   5        1.21        1.93      4.85 o 
  -4  23   5       45.22       52.64      8.32 o 
  -3  23   5       98.18      100.37      5.23 o 
  -2  23   5      115.76      112.17      6.34 o 
  -1  23   5       55.80       56.77      6.68 o 
   0  23   5       86.25       78.81      7.91 o 
   1  23   5       78.28       71.89      6.40 o 
   2  23   5        4.68        3.16      3.22 o 
   3  23   5      430.75      440.59     12.84 o 
   4  23   5       49.14       51.78     10.36 o 
   5  23   5       51.98       49.40      8.44 o 
  -5  24   5       12.35       20.07      6.87 o 
  -4  24   5       24.96       34.63      6.52 o 
  -3  24   5      212.10      218.17      7.67 o 
  -2  24   5       94.15      103.33      7.07 o 
  -1  24   5       94.55       93.45      8.58 o 
   0  24   5      355.54      354.78     15.39 o 
   1  24   5       30.35       41.74      8.21 o 
   2  24   5       52.61       49.11      5.93 o 
   3  24   5      252.99      278.28     10.14 o 
   4  24   5      126.68      111.05     17.49 o 
   5  24   5      109.59      110.04     18.76 o 
  -4  25   5      330.09      362.59     17.57 o 
  -3  25   5       23.33       17.92      4.12 o 
  -2  25   5       19.93       12.12      4.97 o 
  -1  25   5      718.22      684.72     23.08 o 
   0  25   5       17.43       12.43      4.71 o 
   1  25   5       41.94       39.05      5.60 o 
   2  25   5      411.63      425.26     15.04 o 
   3  25   5      203.42      224.10     16.55 o 
   4  25   5       52.09       38.26     11.28 o 
  -4  26   5      208.87      225.48     13.72 o 
  -3  26   5        1.21       -3.51      3.51 o 
  -2  26   5      251.46      247.95     24.84 o 
  -1  26   5       52.56       55.18      7.14 o 
   0  26   5      872.55      876.21     43.80 o 
   1  26   5       21.01       14.17      4.16 o 
   2  26   5       46.81       51.46      6.41 o 
   3  26   5       55.61       67.46     18.22 o 
   4  26   5        5.19        2.48      6.71 o 
  -4  27   5        0.19        2.52      7.40 o 
  -3  27   5       10.06       15.37      8.68 o 
  -2  27   5        0.00       -0.49      4.27 o 
  -1  27   5      162.81      151.77     11.46 o 
   0  27   5       61.29       43.23     11.53 o 
   1  27   5       11.06        9.50      4.94 o 
   2  27   5       82.71       73.08      7.47 o 
   3  27   5        0.10       -4.92      9.62 o 
   4  27   5       16.69       19.64      9.28 o 
  -4  28   5      132.15      157.64     21.83 o 
  -3  28   5        0.61        2.25      7.11 o 
  -2  28   5      140.08      134.76     18.53 o 
  -1  28   5        0.15       -3.08      3.08 o 
   0  28   5      394.58      411.60     28.36 o 
   1  28   5       57.86       73.68     14.91 o 
   2  28   5        0.11        1.69      6.40 o 
   3  28   5       11.08       12.52      8.98 o 
  -3  29   5        6.96        0.18      7.44 o 
  -2  29   5        2.92        4.20      7.05 o 
  -1  29   5      684.55      706.87     24.98 o 
   0  29   5      118.10      120.39     17.81 o 
   1  29   5       18.75       20.09     10.81 o 
   2  29   5        0.10       -0.63      5.83 o 
   3  29   5       41.51       43.59     12.74 o 
  -3  30   5       87.25      108.38     18.48 o 
  -2  30   5      152.00      165.78     21.74 o 
  -1  30   5       15.80        8.35      8.23 o 
   0  30   5       62.48       64.16     14.04 o 
   1  30   5      236.31      233.08     22.78 o 
   2  30   5      151.06      133.60     15.07 o 
   3  30   5      191.09      177.17     22.82 o 
  -2  31   5      205.88      251.91     23.82 o 
  -1  31   5        6.11        9.11      8.57 o 
   0  31   5       51.51       70.85     14.50 o 
   1  31   5       40.85       26.95     11.47 o 
   2  31   5       62.40       51.43     15.51 o 
  -2  32   5       10.57       16.42      9.75 o 
  -1  32   5        4.78        2.41      8.14 o 
   0  32   5        0.22       -4.03      6.74 o 
   1  32   5        7.45        9.67      9.71 o 
   2  32   5       23.43       28.01     13.55 o 
  -1  33   5       28.21       17.81     10.38 o 
   0  33   5      172.19      170.86     22.45 o 
   1  33   5      169.40      189.11     23.68 o 
  -6   0   6      206.95      236.56     17.61 o 
  -5   0   6        7.53        7.67      4.97 o 
  -4   0   6      187.94      201.59     12.96 o 
  -3   0   6       46.19       36.39      8.47 o 
  -2   0   6       90.08       59.36      2.31 o 
  -1   0   6     2455.64     2378.76     46.12 o 
   0   0   6      513.04      498.51     17.48 o 
   1   0   6     1340.34     1426.47     44.16 o 
   2   0   6     1436.46     1690.42     36.07 o 
   3   0   6       64.48       55.16      3.77 o 
   4   0   6     2400.90     2268.58     39.27 o 
   5   0   6     2244.79     2203.80     37.92 o 
   6   0   6       78.03       81.57      8.41 o 
   7   0   6      350.72      404.86     21.24 o 
  -7   1   6      185.19      209.93     18.66 o 
  -6   1   6       55.39       68.15      7.88 o 
  -5   1   6      224.53      250.76     11.66 o 
  -4   1   6       18.48       24.84      6.15 o 
  -3   1   6       11.31        7.68      1.56 o 
  -2   1   6     1122.51     1152.42     21.05 o 
  -1   1   6      916.67     1115.80     15.43 o 
   0   1   6     1038.61      997.72     14.98 o 
   1   1   6      945.02     1033.11     13.02 o 
   2   1   6      210.16      216.23      3.78 o 
   3   1   6      606.18      615.29     13.08 o 
   4   1   6      167.70      163.40      4.42 o 
   5   1   6      674.70      673.23     10.56 o 
   6   1   6       41.65       39.88      5.25 o 
   7   1   6      139.33      148.05     10.28 o 
  -7   2   6       10.07       13.13      8.01 o 
  -6   2   6        3.21        2.70      3.92 o 
  -5   2   6      809.13      832.64     24.49 o 
  -4   2   6     1080.55     1123.21     24.15 o 
  -3   2   6      259.91      249.44      5.39 o 
  -2   2   6      553.81      545.59      7.41 o 
  -1   2   6     1761.58     2064.49     26.02 o 
   0   2   6     2106.85     2201.77     30.73 o 
   1   2   6    11553.11    12344.73    130.85 o 
   2   2   6      899.77      999.47     10.50 o 
   3   2   6       38.45       36.99      3.13 o 
   4   2   6      347.15      329.88      6.41 o 
   5   2   6       19.19       15.04      2.01 o 
   6   2   6        0.12       -1.33      2.92 o 
   7   2   6       71.73       65.75      8.01 o 
  -7   3   6        0.15       -0.34      6.82 o 
  -6   3   6        8.20       15.17      7.23 o 
  -5   3   6       56.90       59.50      6.57 o 
  -4   3   6     1140.82     1153.17     24.72 o 
  -3   3   6      458.97      447.96      7.32 o 
  -2   3   6        0.40        9.00      0.79 o 
  -1   3   6      341.00      402.27      6.81 o 
   0   3   6     3916.12     3954.65     75.72 o 
   1   3   6      466.83      535.18      7.16 o 
   2   3   6      233.59      307.16      4.34 o 
   3   3   6     2308.55     2167.75     40.74 o 
   4   3   6      978.52      948.87     18.47 o 
   5   3   6        0.79       -1.24      1.24 o 
   6   3   6       30.83       35.31      4.83 o 
   7   3   6       34.25       34.41      5.86 o 
  -7   4   6       33.25       47.81     11.37 o 
  -6   4   6       83.95      110.20     14.32 o 
  -5   4   6       65.16       69.05      6.85 o 
  -4   4   6      120.02      131.49      6.19 o 
  -3   4   6       30.96       34.74      1.83 o 
  -2   4   6      263.79      312.55      5.02 o 
  -1   4   6     5455.47     5934.74     62.08 o 
   0   4   6      101.88      161.35      3.93 o 
   1   4   6     1052.80     1163.41     14.79 o 
   2   4   6       14.25       18.80      1.28 o 
   3   4   6        9.29       12.89      3.56 o 
   4   4   6       18.34       17.19      1.70 o 
   5   4   6      645.57      660.01     10.89 o 
   6   4   6      326.27      338.92     14.87 o 
   7   4   6       74.86       88.30      8.81 o 
  -7   5   6      100.06      137.23     17.22 o 
  -6   5   6        0.11       -1.71      5.13 o 
  -5   5   6      245.50      254.65     17.12 o 
  -4   5   6      698.53      720.19     17.28 o 
  -3   5   6      202.49      222.16      4.71 o 
  -2   5   6      291.40      284.32      5.21 o 
  -1   5   6       32.24       16.83      1.14 o 
   0   5   6      210.10      216.11      6.22 o 
   1   5   6     1087.93      951.48     11.27 o 
   2   5   6      710.07      687.89      8.35 o 
   3   5   6      294.99      317.15      6.67 o 
   4   5   6      117.74      112.52      3.87 o 
   5   5   6      287.98      286.57     11.34 o 
   6   5   6      121.39      153.81      7.13 o 
  -7   6   6       23.96       20.55      9.00 o 
  -6   6   6        3.02       -4.05      5.09 o 
  -5   6   6      166.32      163.31     10.26 o 
  -4   6   6      311.89      310.49      7.73 o 
  -3   6   6        4.46        5.56      1.17 o 
  -2   6   6      234.28      211.66      4.22 o 
  -1   6   6     1222.59     1356.80     16.33 o 
   0   6   6     1989.20     2384.91     26.43 o 
   1   6   6      667.46      648.23      8.35 o 
   2   6   6      734.33      785.41      9.37 o 
   3   6   6      497.47      451.86      7.95 o 
   4   6   6       42.15       41.08      2.77 o 
   5   6   6      326.40      321.48      9.63 o 
   6   6   6       20.73       21.40      2.62 o 
  -7   7   6        3.83        8.49      8.03 o 
  -6   7   6       69.16       69.92     12.25 o 
  -5   7   6       52.17       52.33      7.57 o 
  -4   7   6      382.50      375.93      9.52 o 
  -3   7   6      565.59      516.96     12.13 o 
  -2   7   6       16.20       21.81      1.87 o 
  -1   7   6      285.02      358.75      7.51 o 
   0   7   6     1233.08     1425.12     18.24 o 
   1   7   6      174.59      181.81      5.11 o 
   2   7   6       89.49       72.60      2.77 o 
   3   7   6      491.32      410.23      8.88 o 
   4   7   6       43.02       42.22      2.72 o 
   5   7   6       54.88       48.25      2.79 o 
   6   7   6      188.81      182.13      9.13 o 
  -6   8   6       42.33       62.41     11.49 o 
  -5   8   6      176.65      174.95     10.82 o 
  -4   8   6      131.75      126.90      5.11 o 
  -3   8   6        8.59       14.86      1.82 o 
  -2   8   6      464.95      423.54      9.56 o 
  -1   8   6      512.47      577.18      7.63 o 
   0   8   6     6142.77     6482.81     74.48 o 
   1   8   6     1617.67     1723.54     20.14 o 
   2   8   6      855.46      801.61     11.25 o 
   3   8   6     2464.36     2353.12     31.15 o 
   4   8   6       22.04       16.21      1.90 o 
   5   8   6      294.77      296.42      7.57 o 
   6   8   6       46.54       41.69      6.22 o 
  -6   9   6      199.18      205.39     18.10 o 
  -5   9   6       11.26        9.98      6.59 o 
  -4   9   6      127.70      137.74      5.82 o 
  -3   9   6     1817.21     1794.98     33.97 o 
  -2   9   6       10.61        8.37      1.42 o 
  -1   9   6       68.34       64.97      2.19 o 
   0   9   6       33.90       48.78      2.40 o 
   1   9   6      832.16      810.77     10.73 o 
   2   9   6      143.14      134.09      3.80 o 
   3   9   6      355.59      346.26      7.27 o 
   4   9   6        0.37        2.95      1.36 o 
   5   9   6       23.79       28.96      2.79 o 
   6   9   6      527.30      536.70     17.39 o 
  -6  10   6       23.12       46.01     10.62 o 
  -5  10   6      207.03      239.61     15.33 o 
  -4  10   6       74.12       81.22      5.29 o 
  -3  10   6      135.45      151.82      3.48 o 
  -2  10   6      460.16      464.03      9.38 o 
  -1  10   6      442.12      407.66      6.08 o 
   0  10   6      701.43      778.94     11.36 o 
   1  10   6      150.58      192.05      4.04 o 
   2  10   6      661.65      612.80     10.21 o 
   3  10   6      248.11      245.74      5.96 o 
   4  10   6       51.87       55.18      3.30 o 
   5  10   6      188.67      207.86      7.17 o 
   6  10   6       17.77       17.80      4.91 o 
  -6  11   6        5.46        8.50      4.99 o 
  -5  11   6      227.40      230.50      7.28 o 
  -4  11   6       14.64       17.34      2.76 o 
  -3  11   6      502.93      530.67     13.09 o 
  -2  11   6      182.38      169.82      6.38 o 
  -1  11   6      765.08      830.14     12.80 o 
   0  11   6        0.94        4.18      1.49 o 
   1  11   6     1931.35     1980.05     23.13 o 
   2  11   6       86.75       67.14      3.25 o 
   3  11   6      800.62      802.33     13.10 o 
   4  11   6       79.95       89.60      4.12 o 
   5  11   6       68.69       68.26      2.89 o 
   6  11   6        3.37        0.97      3.77 o 
  -6  12   6        8.64        4.14      6.74 o 
  -5  12   6        0.03        1.14      1.93 o 
  -4  12   6      157.79      164.20      6.90 o 
  -3  12   6      516.69      533.46     10.63 o 
  -2  12   6      828.81      803.59     24.75 o 
  -1  12   6      374.87      375.49     11.48 o 
   0  12   6      201.73      192.00      5.34 o 
   1  12   6      321.25      269.27      4.98 o 
   2  12   6      726.51      663.39     11.12 o 
   3  12   6       30.76       19.95      2.77 o 
   4  12   6      379.55      363.37      8.82 o 
   5  12   6        0.98        0.21      1.56 o 
   6  12   6        0.00        4.74      4.64 o 
  -6  13   6       14.20       25.99      6.44 o 
  -5  13   6       74.93       69.42      4.83 o 
  -4  13   6       20.31       20.61      3.17 o 
  -3  13   6      178.01      167.48      6.17 o 
  -2  13   6      799.67      770.24     14.39 o 
  -1  13   6      155.87      168.49      4.66 o 
   0  13   6      364.60      356.62      6.32 o 
   1  13   6      118.25      151.06      3.95 o 
   2  13   6       11.12        7.11      1.66 o 
   3  13   6      235.97      249.86      6.25 o 
   4  13   6       16.40       14.08      2.33 o 
   5  13   6      238.58      248.62      6.81 o 
   6  13   6        1.23        0.98      3.96 o 
  -6  14   6      194.12      228.45     14.52 o 
  -5  14   6       11.25        4.69      2.50 o 
  -4  14   6       34.60       31.95      3.87 o 
  -3  14   6        9.26        7.22      1.67 o 
  -2  14   6       11.44        8.19      1.71 o 
  -1  14   6      281.48      264.14      6.84 o 
   0  14   6        0.06        1.49      0.99 o 
   1  14   6      447.99      462.13      7.81 o 
   2  14   6      100.33       89.81      4.05 o 
   3  14   6      514.79      523.19     11.13 o 
   4  14   6      637.41      668.86     13.46 o 
   5  14   6      101.74       90.21      4.48 o 
   6  14   6       40.25       36.86      6.15 o 
  -6  15   6        2.63       -5.22      5.22 o 
  -5  15   6      205.76      195.20      8.22 o 
  -4  15   6      474.12      459.24     23.73 o 
  -3  15   6        0.54       -0.41      1.31 o 
  -2  15   6      143.39      148.33      7.58 o 
  -1  15   6       44.28       39.76      3.35 o 
   0  15   6        6.09        6.27      1.57 o 
   1  15   6        5.62        3.91      1.42 o 
   2  15   6     1173.83     1187.37     18.83 o 
   3  15   6      410.20      384.00      9.28 o 
   4  15   6      281.73      289.36      8.14 o 
   5  15   6        0.25       -0.97      2.12 o 
   6  15   6        7.72        9.18      4.81 o 
  -6  16   6       11.65        9.07      5.47 o 
  -5  16   6        3.01        1.56      4.45 o 
  -4  16   6      139.15      146.48      7.67 o 
  -3  16   6      271.87      264.36      7.35 o 
  -2  16   6      957.03      921.86     14.61 o 
  -1  16   6     5369.06     5180.61     71.75 o 
   0  16   6      789.54      759.64     12.32 o 
   1  16   6     1639.82     1581.87     22.11 o 
   2  16   6      314.49      309.22      7.85 o 
   3  16   6      110.72      120.33      5.31 o 
   4  16   6      129.96      138.52      6.03 o 
   5  16   6       30.57       28.09      4.74 o 
   6  16   6        7.21        2.84      4.55 o 
  -6  17   6       10.75       17.13      6.39 o 
  -5  17   6      113.52      146.61     12.59 o 
  -4  17   6       31.42       48.13      5.02 o 
  -3  17   6      293.45      294.97      8.02 o 
  -2  17   6      190.93      195.42      8.64 o 
  -1  17   6       11.41       11.83      2.25 o 
   0  17   6      277.73      294.39      6.75 o 
   1  17   6      530.86      532.33      9.92 o 
   2  17   6      468.88      438.17      9.87 o 
   3  17   6     1504.09     1500.07     24.59 o 
   4  17   6      291.81      299.33      8.58 o 
   5  17   6        2.40       -1.18      3.68 o 
   6  17   6        1.49       -0.15      4.17 o 
  -6  18   6       46.06       61.52      9.50 o 
  -5  18   6       18.06       36.27      7.32 o 
  -4  18   6        1.41        2.53      2.65 o 
  -3  18   6      170.35      172.67      6.13 o 
  -2  18   6       64.69       73.64      4.91 o 
  -1  18   6      283.77      272.35      7.61 o 
   0  18   6       53.68       59.52      4.12 o 
   1  18   6      124.66      119.42      6.89 o 
   2  18   6      337.23      356.53     10.13 o 
   3  18   6       31.35       33.08      4.23 o 
   4  18   6        0.17        2.12      2.18 o 
   5  18   6        3.52       -3.38      5.41 o 
  -5  19   6        0.35       -0.69      4.53 o 
  -4  19   6      322.71      324.67      8.08 o 
  -3  19   6        0.19        0.10      1.60 o 
  -2  19   6       94.17       93.17      4.38 o 
  -1  19   6       83.11       82.92      5.17 o 
   0  19   6      151.64      136.23      6.12 o 
   1  19   6       42.11       54.21      5.24 o 
   2  19   6      543.00      533.75     22.65 o 
   3  19   6       38.67       46.21      3.92 o 
   4  19   6      669.84      686.59     14.55 o 
   5  19   6       39.44       43.42      7.11 o 
  -5  20   6       12.02        8.52      5.30 o 
  -4  20   6       73.08       67.04      3.90 o 
  -3  20   6        4.62        3.78      2.01 o 
  -2  20   6       23.84       19.02      2.79 o 
  -1  20   6       67.49       70.21      4.98 o 
   0  20   6      843.24      799.78     19.23 o 
   1  20   6      146.07      141.89      7.68 o 
   2  20   6       80.54       77.88      5.65 o 
   3  20   6       11.88        5.56      2.63 o 
   4  20   6        0.74       -1.05      3.31 o 
   5  20   6       95.19      100.57     12.10 o 
  -5  21   6       11.56       12.08      6.62 o 
  -4  21   6      180.19      176.48      8.87 o 
  -3  21   6       90.99       99.40      4.85 o 
  -2  21   6      123.42      110.68      5.75 o 
  -1  21   6       73.71       67.89      5.04 o 
   0  21   6        2.69        0.79      3.39 o 
   1  21   6      154.91      163.27     10.11 o 
   2  21   6      250.60      249.27     10.47 o 
   3  21   6       95.90       88.69      6.18 o 
   4  21   6     1001.08     1046.43     23.48 o 
   5  21   6       61.01       67.06      9.40 o 
  -5  22   6       38.04       45.90      8.12 o 
  -4  22   6        0.15        0.39      2.04 o 
  -3  22   6      223.30      200.65     10.54 o 
  -2  22   6        1.68        3.92      2.23 o 
  -1  22   6      191.13      182.17     23.92 o 
   0  22   6      573.24      576.06     20.17 o 
   1  22   6      506.08      536.55     19.93 o 
   2  22   6      216.94      220.50     10.30 o 
   3  22   6       32.45       47.90      9.86 o 
   4  22   6        1.52        2.03      9.72 o 
   5  22   6       39.36       35.74     11.50 o 
  -5  23   6      107.24       94.53      9.63 o 
  -4  23   6      128.08      163.62     17.22 o 
  -3  23   6        8.01        4.36      2.93 o 
  -2  23   6       22.58       22.88      3.52 o 
  -1  23   6        0.25       -2.56      2.72 o 
   0  23   6        8.12        5.52      3.61 o 
   1  23   6        0.16        0.43      2.79 o 
   2  23   6        2.36        0.45      3.07 o 
   3  23   6      174.27      185.66      8.50 o 
   4  23   6       75.60       66.49     11.34 o 
   5  23   6       11.74        4.82      5.24 o 
  -4  24   6       42.44       40.87      6.19 o 
  -3  24   6        6.27        3.45      2.39 o 
  -2  24   6      540.70      542.60     15.48 o 
  -1  24   6      655.60      653.76     22.10 o 
   0  24   6      733.12      710.03     23.84 o 
   1  24   6       42.09       42.72      5.50 o 
   2  24   6      391.76      418.42     14.71 o 
   3  24   6       45.58       42.41      8.78 o 
   4  24   6      268.28      252.23     18.45 o 
  -4  25   6      266.39      258.83     26.96 o 
  -3  25   6      168.18      174.14     14.24 o 
  -2  25   6       45.75       56.89      6.99 o 
  -1  25   6      334.97      295.70     18.00 o 
   0  25   6       69.01       56.11      8.82 o 
   1  25   6     1018.44     1024.05     31.33 o 
   2  25   6      195.94      212.62     10.69 o 
   3  25   6        2.99        4.19      6.62 o 
   4  25   6        0.98        3.62      6.90 o 
  -4  26   6      127.15      142.22     12.82 o 
  -3  26   6       58.59       57.70     12.57 o 
  -2  26   6       18.94       15.34      7.73 o 
  -1  26   6       44.93       36.18      9.09 o 
   0  26   6        2.64        6.83      7.35 o 
   1  26   6      321.09      312.89     15.64 o 
   2  26   6       26.23       16.64      7.93 o 
   3  26   6      134.77      161.58     19.24 o 
   4  26   6       12.39       21.15      9.89 o 
  -4  27   6        0.03       -2.89      9.79 o 
  -3  27   6      149.83      168.82     21.50 o 
  -2  27   6       36.24       49.43     12.10 o 
  -1  27   6       95.53       85.95      8.88 o 
   0  27   6      179.61      198.73     19.26 o 
   1  27   6       74.48       47.64     13.24 o 
   2  27   6       33.42       27.63      5.24 o 
   3  27   6       36.55       38.04      9.43 o 
   4  27   6       10.94       11.08      9.37 o 
  -3  28   6      215.01      241.64     23.25 o 
  -2  28   6       53.10       56.44     12.79 o 
  -1  28   6      152.37      130.02     11.02 o 
   0  28   6        0.14       -4.39      6.74 o 
   1  28   6       90.60      111.52     18.34 o 
   2  28   6       13.20       19.68      7.35 o 
   3  28   6       41.39       46.47     10.25 o 
  -3  29   6       42.89       62.38     14.89 o 
  -2  29   6       12.83        8.67      7.34 o 
  -1  29   6        0.78        7.75      7.07 o 
   0  29   6        3.69        3.11      7.25 o 
   1  29   6      133.18      149.50     20.72 o 
   2  29   6      303.38      327.01     19.01 o 
   3  29   6        4.87       -6.06      6.06 o 
  -3  30   6       42.56       42.31     12.86 o 
  -2  30   6      549.29      481.86     32.78 o 
  -1  30   6      216.58      232.50     22.30 o 
   0  30   6      141.77      144.01     19.99 o 
   1  30   6       32.85       37.15     13.03 o 
   2  30   6      385.85      371.86     30.70 o 
   3  30   6        1.34        6.81      8.47 o 
  -2  31   6        5.97       14.64      9.20 o 
  -1  31   6       22.46       19.92     10.54 o 
   0  31   6       33.29       43.36     12.75 o 
   1  31   6        6.11        7.78      9.56 o 
   2  31   6       23.52       25.58     13.60 o 
  -2  32   6       43.13       37.52     12.32 o 
  -1  32   6        5.39        1.71      7.69 o 
   0  32   6       69.12       66.68     15.50 o 
   1  32   6       31.33       25.87     11.97 o 
  -1  33   6        0.13        1.16      7.93 o 
   0  33   6       14.98       21.54     10.74 o 
   1  33   6       20.83       24.05     11.78 o 
  -7   1   7       24.70       47.41     11.14 o 
  -6   1   7      384.57      391.91     19.43 o 
  -5   1   7      705.94      753.32     31.57 o 
  -4   1   7      295.54      313.64     11.92 o 
  -3   1   7        1.51        2.89      0.81 o 
  -2   1   7     7845.20     8352.89     78.61 o 
  -1   1   7       84.74       72.49      1.88 o 
   0   1   7        2.71       -0.16      0.63 o 
   1   1   7     2196.57     2326.97     25.15 o 
   2   1   7     1393.22     1570.67     16.14 o 
   3   1   7      116.24      104.62      3.53 o 
   4   1   7     1626.27     1565.20     27.12 o 
   5   1   7       39.86       39.06      2.65 o 
   6   1   7      232.69      238.78     13.16 o 
  -7   2   7       35.94       43.32     10.93 o 
  -6   2   7      123.16      144.26     15.89 o 
  -5   2   7      651.06      675.04     22.18 o 
  -4   2   7     1249.73     1256.63     31.77 o 
  -3   2   7     1186.23     1108.42     15.74 o 
  -2   2   7     1918.50     1913.27     19.11 o 
  -1   2   7     4831.66     5101.67     50.63 o 
   0   2   7     1267.70     1291.85     16.23 o 
   1   2   7     1924.71     1984.59     23.45 o 
   2   2   7     5166.75     5198.14     48.05 o 
   3   2   7      516.97      488.06      9.88 o 
   4   2   7      145.68      147.37      3.87 o 
   5   2   7      519.15      524.27      9.52 o 
   6   2   7       26.51       20.57      4.61 o 
  -7   3   7       56.37       65.94     12.76 o 
  -6   3   7       19.01       19.10      7.69 o 
  -5   3   7     1372.97     1421.89     36.85 o 
  -4   3   7        3.86        6.36      2.75 o 
  -3   3   7      651.14      634.04      9.92 o 
  -2   3   7     1606.94     1523.64     18.87 o 
  -1   3   7      426.73      483.77      9.23 o 
   0   3   7     2682.24     2604.95     36.37 o 
   1   3   7     1221.11     1266.53     13.85 o 
   2   3   7      633.06      614.53      8.56 o 
   3   3   7     1033.14      978.08     15.12 o 
   4   3   7      215.56      203.56      6.74 o 
   5   3   7       72.42       76.72      5.09 o 
   6   3   7        8.17        7.57      1.96 o 
  -7   4   7        4.11        7.22      7.95 o 
  -6   4   7      363.85      359.76     22.98 o 
  -5   4   7      106.84      122.78     13.49 o 
  -4   4   7     2967.52     3014.24     56.73 o 
  -3   4   7       93.94       90.23      3.00 o 
  -2   4   7     1459.57     1538.44     17.24 o 
  -1   4   7     4959.16     5657.91     59.58 o 
   0   4   7      204.28      220.28      4.69 o 
   1   4   7     1740.30     1896.66     19.80 o 
   2   4   7        1.59       -0.65      0.65 o 
   3   4   7     2369.44     2215.36     27.76 o 
   4   4   7      643.18      630.13     10.62 o 
   5   4   7      392.54      352.56      7.46 o 
   6   4   7       33.12       37.41      5.02 o 
  -7   5   7       77.28       95.51     15.08 o 
  -6   5   7      411.45      452.42     26.16 o 
  -5   5   7        2.21       -1.40      4.28 o 
  -4   5   7     2311.89     2299.16     44.65 o 
  -3   5   7     1232.96     1276.13     18.35 o 
  -2   5   7        2.20        1.47      1.00 o 
  -1   5   7       24.16       44.97      2.78 o 
   0   5   7      594.92      628.74     10.39 o 
   1   5   7       14.51       23.40      1.56 o 
   2   5   7       25.35       29.53      1.75 o 
   3   5   7     3969.32     3822.50     45.37 o 
   4   5   7      248.88      242.44      7.67 o 
   5   5   7      158.18      154.39      5.37 o 
   6   5   7      214.91      226.49      9.72 o 
  -6   6   7        0.90        3.49      6.02 o 
  -5   6   7        0.21       -2.06      4.60 o 
  -4   6   7     1726.68     1685.66     25.93 o 
  -3   6   7     1685.72     1731.38     24.93 o 
  -2   6   7       22.15       17.50      1.24 o 
  -1   6   7     3366.50     3470.66     37.74 o 
   0   6   7      559.68      623.73      8.56 o 
   1   6   7     1422.63     1579.73     15.97 o 
   2   6   7      144.47      172.63      3.99 o 
   3   6   7     1124.16     1055.94     15.10 o 
   4   6   7      742.87      728.91     11.88 o 
   5   6   7       59.20       48.15      3.04 o 
   6   6   7      278.42      274.41     10.54 o 
  -6   7   7      562.19      614.00     31.88 o 
  -5   7   7      272.41      313.18     20.04 o 
  -4   7   7       13.73       12.13      1.94 o 
  -3   7   7     4834.40     4695.61     71.59 o 
  -2   7   7      307.58      258.67      5.55 o 
  -1   7   7     1659.54     1706.43     18.58 o 
   0   7   7    16064.24    16360.38    168.63 o 
   1   7   7      140.02      148.72      4.32 o 
   2   7   7       73.45       65.15      3.49 o 
   3   7   7     2632.37     2609.00     32.27 o 
   4   7   7      149.49      144.16      4.53 o 
   5   7   7      404.32      413.23     14.30 o 
   6   7   7       13.70        8.79      4.58 o 
  -6   8   7      100.34       98.77     14.16 o 
  -5   8   7       25.96       29.55      8.23 o 
  -4   8   7       60.75       59.22      3.75 o 
  -3   8   7     1385.33     1434.00     30.02 o 
  -2   8   7       52.15       48.54      3.72 o 
  -1   8   7      785.47      776.52      9.73 o 
   0   8   7      898.97     1035.05     13.47 o 
   1   8   7     1799.00     1757.87     19.73 o 
   2   8   7      270.85      260.91      6.10 o 
   3   8   7       88.56       70.70      3.49 o 
   4   8   7      159.73      147.35      4.68 o 
   5   8   7       35.31       31.70      2.62 o 
   6   8   7      102.90       96.51      7.22 o 
  -6   9   7      119.21      165.23     17.89 o 
  -5   9   7        7.51        4.27      3.76 o 
  -4   9   7      347.12      343.17      9.78 o 
  -3   9   7     1584.89     1533.15     20.93 o 
  -2   9   7        0.94       -0.91      0.91 o 
  -1   9   7       38.47       34.66      1.99 o 
   0   9   7      325.50      463.27      9.27 o 
   1   9   7      669.41      679.83      9.54 o 
   2   9   7     1224.07     1138.76     17.74 o 
   3   9   7      684.74      681.57     11.64 o 
   4   9   7       16.96       14.00      2.00 o 
   5   9   7       83.89       87.05      3.31 o 
   6   9   7      288.81      267.16     12.59 o 
  -6  10   7      230.11      236.75     19.44 o 
  -5  10   7       18.53       24.06      5.45 o 
  -4  10   7     1213.15     1224.16     25.30 o 
  -3  10   7      824.00      779.23     11.80 o 
  -2  10   7      494.79      472.21     10.44 o 
  -1  10   7       41.30       40.43      2.42 o 
   0  10   7       59.62       76.60      3.45 o 
   1  10   7      117.01      107.51      3.08 o 
   2  10   7      312.76      281.65      6.28 o 
   3  10   7      130.58      135.17      4.50 o 
   4  10   7      945.80      890.03     14.01 o 
   5  10   7      324.11      334.05      7.32 o 
   6  10   7        2.06        1.88      5.30 o 
  -6  11   7       20.61       22.93      8.67 o 
  -5  11   7      279.11      302.85      8.56 o 
  -4  11   7        4.96        4.23      3.20 o 
  -3  11   7      423.46      417.70      7.40 o 
  -2  11   7     6226.01     5965.57     91.15 o 
  -1  11   7      852.47     1006.98     16.63 o 
   0  11   7      947.71      924.15     12.55 o 
   1  11   7     2906.08     2948.08     35.95 o 
   2  11   7      235.16      239.82      6.69 o 
   3  11   7      366.10      382.95      8.04 o 
   4  11   7      131.03      121.82      5.63 o 
   5  11   7        2.07        0.89      2.60 o 
   6  11   7       29.85       24.45      5.22 o 
  -6  12   7      181.52      184.87     19.65 o 
  -5  12   7      295.84      317.19     14.27 o 
  -4  12   7      338.99      354.41     14.13 o 
  -3  12   7      510.24      501.78     10.25 o 
  -2  12   7     2789.97     2652.79     47.01 o 
  -1  12   7     1383.53     1352.77     20.87 o 
   0  12   7      243.45      253.05      8.89 o 
   1  12   7      178.24      180.70      4.50 o 
   2  12   7     7239.87     6922.10     84.07 o 
   3  12   7      333.20      315.35      7.24 o 
   4  12   7       44.55       47.79      3.32 o 
   5  12   7      107.64       96.89      6.85 o 
   6  12   7       10.41        8.04      4.79 o 
  -6  13   7      108.17       91.32     14.02 o 
  -5  13   7        1.40        3.87      2.31 o 
  -4  13   7      747.40      758.51     18.33 o 
  -3  13   7       14.22       13.44      1.94 o 
  -2  13   7     2851.48     2831.67     36.65 o 
  -1  13   7     1317.72     1331.69     20.96 o 
   0  13   7        5.70        4.73      1.21 o 
   1  13   7     3027.92     3094.02     39.65 o 
   2  13   7      370.85      401.79      9.03 o 
   3  13   7       84.59       81.00      4.04 o 
   4  13   7        1.12       -0.78      1.67 o 
   5  13   7      105.88      109.40      5.46 o 
   6  13   7      186.91      170.15     11.28 o 
  -6  14   7       15.38       15.99      6.22 o 
  -5  14   7        0.20        1.44      2.19 o 
  -4  14   7       66.94       65.84      5.29 o 
  -3  14   7      176.65      181.41      5.64 o 
  -2  14   7      827.91      816.59     13.18 o 
  -1  14   7       16.23       19.89      2.42 o 
   0  14   7       24.54       24.99      2.17 o 
   1  14   7      442.85      414.43      7.43 o 
   2  14   7        0.45       -0.86      1.33 o 
   3  14   7      445.68      434.59      9.06 o 
   4  14   7        3.65        5.83      2.06 o 
   5  14   7       19.22       20.20      3.63 o 
   6  14   7        4.32        4.35      4.30 o 
  -6  15   7       38.37       38.19      7.84 o 
  -5  15   7      265.22      278.54      9.91 o 
  -4  15   7      299.35      275.26      9.95 o 
  -3  15   7      142.96      128.53      7.36 o 
  -2  15   7      793.95      753.05     12.63 o 
  -1  15   7      142.13      148.00      8.54 o 
   0  15   7      210.54      191.65      5.24 o 
   1  15   7     1127.41     1047.71     15.86 o 
   2  15   7      147.06      142.67      4.71 o 
   3  15   7      294.01      304.61      8.24 o 
   4  15   7      205.73      220.38      7.24 o 
   5  15   7        3.48        1.16      3.57 o 
   6  15   7      284.18      285.71     13.62 o 
  -6  16   7       25.98       32.77      7.44 o 
  -5  16   7      121.77      107.04     10.72 o 
  -4  16   7      105.23      116.10      7.29 o 
  -3  16   7      350.99      357.96      8.29 o 
  -2  16   7     1184.13     1214.57     18.34 o 
  -1  16   7     4355.80     4220.42     78.47 o 
   0  16   7      683.87      616.62     11.84 o 
   1  16   7     1602.76     1503.63     21.40 o 
   2  16   7      548.76      567.91     11.69 o 
   3  16   7        0.84       -0.85      2.67 o 
   4  16   7        0.04       -1.81      1.82 o 
   5  16   7      145.67      140.55      9.93 o 
   6  16   7       18.22       16.75      5.95 o 
  -6  17   7        0.04       -3.50      4.67 o 
  -5  17   7      972.57      995.50     32.91 o 
  -4  17   7      144.33      140.40      7.73 o 
  -3  17   7      327.57      330.72      8.13 o 
  -2  17   7       35.11       32.28      2.87 o 
  -1  17   7      162.40      162.05      5.86 o 
   0  17   7     1477.64     1436.09     24.34 o 
   1  17   7      842.85      820.72     15.04 o 
   2  17   7      239.02      256.87     12.39 o 
   3  17   7      326.91      324.92      9.01 o 
   4  17   7      344.31      341.90      9.42 o 
   5  17   7      191.83      202.94     27.41 o 
  -5  18   7      262.79      262.13     15.27 o 
  -4  18   7      325.03      328.72     11.64 o 
  -3  18   7        6.07        6.26      2.02 o 
  -2  18   7       19.84       17.20      2.42 o 
  -1  18   7     1616.89     1552.39     24.95 o 
   0  18   7       38.82       37.53      3.95 o 
   1  18   7      171.70      194.07      7.06 o 
   2  18   7       76.12       68.95      6.83 o 
   3  18   7      183.21      180.40      8.71 o 
   4  18   7       72.97       64.04      5.25 o 
   5  18   7        0.01       -3.63      3.63 o 
  -5  19   7       93.69       74.43     20.13 o 
  -4  19   7      445.51      465.32     14.97 o 
  -3  19   7       82.14       89.25      4.53 o 
  -2  19   7       23.43       20.72      2.84 o 
  -1  19   7      806.25      789.73     16.60 o 
   0  19   7     1159.86     1087.30     24.79 o 
   1  19   7       36.43       41.93      4.72 o 
   2  19   7      120.51      127.66      6.94 o 
   3  19   7      348.20      358.27     13.39 o 
   4  19   7        0.03       -1.81      2.17 o 
   5  19   7        2.87        3.46      4.52 o 
  -5  20   7      302.66      281.45     19.62 o 
  -4  20   7      935.95      977.52     17.23 o 
  -3  20   7      189.73      176.83      5.91 o 
  -2  20   7       43.57       45.62      3.89 o 
  -1  20   7      571.43      552.55     13.32 o 
   0  20   7      352.09      367.53     12.50 o 
   1  20   7      151.72      191.46     13.67 o 
   2  20   7        0.75        2.17      2.87 o 
   3  20   7      772.22      770.84     17.76 o 
   4  20   7      560.59      586.65     16.17 o 
   5  20   7        1.44        0.69      6.49 o 
  -5  21   7       60.20       77.32      8.57 o 
  -4  21   7        0.94        0.12      1.85 o 
  -3  21   7      856.07      847.96     19.39 o 
  -2  21   7       32.52       29.22      3.41 o 
  -1  21   7      508.45      480.83     12.49 o 
   0  21   7     6171.97     6126.61    133.09 o 
   1  21   7       14.12       12.16      3.64 o 
   2  21   7       31.09       34.83      4.93 o 
   3  21   7      119.99      134.44      7.59 o 
   4  21   7       16.33       13.34      4.04 o 
   5  21   7       77.09       81.55      9.14 o 
  -5  22   7      158.05      155.07     11.69 o 
  -4  22   7      127.32      126.52      8.87 o 
  -3  22   7       14.70       15.32      2.92 o 
  -2  22   7        2.84        7.64      2.65 o 
  -1  22   7      368.53      382.12     13.09 o 
   0  22   7      697.65      716.97     23.53 o 
   1  22   7      398.34      389.47     13.36 o 
   2  22   7      106.14       98.20      7.76 o 
   3  22   7      476.62      481.61     13.62 o 
   4  22   7        8.43       20.60      8.16 o 
   5  22   7      193.65      200.01     19.71 o 
  -5  23   7       90.42       96.38      8.58 o 
  -4  23   7       50.40       40.23      6.17 o 
  -3  23   7      149.78      142.18      6.11 o 
  -2  23   7       26.19       29.14      3.84 o 
  -1  23   7        6.67        7.06      3.61 o 
   0  23   7      156.32      148.84     11.24 o 
   1  23   7       40.16       38.09      6.43 o 
   2  23   7       12.11        9.46      5.07 o 
   3  23   7        2.75        1.32      3.39 o 
   4  23   7        0.03        3.11      6.42 o 
  -4  24   7        0.93       -1.30      4.44 o 
  -3  24   7      162.42      172.34     12.45 o 
  -2  24   7       20.00       21.96      3.64 o 
  -1  24   7     1110.36     1074.04     31.26 o 
   0  24   7       85.02       80.42     16.94 o 
   1  24   7      209.73      219.02     13.17 o 
   2  24   7      123.12      115.22     11.32 o 
   3  24   7       19.62       15.35      8.63 o 
   4  24   7        1.55       -1.41      6.18 o 
  -4  25   7       33.06       27.79      6.00 o 
  -3  25   7       54.19       59.58      7.00 o 
  -2  25   7      932.05      902.41     33.85 o 
  -1  25   7     1066.86      997.50     35.88 o 
   0  25   7        2.54        0.81      3.58 o 
   1  25   7     1328.31     1350.80     38.59 o 
   2  25   7        8.94       10.70      4.13 o 
   3  25   7        0.13        5.32      6.06 o 
   4  25   7       12.67       11.45      7.49 o 
  -4  26   7       28.79       23.51      8.55 o 
  -3  26   7      199.34      215.22     16.00 o 
  -2  26   7      355.02      374.46     16.03 o 
  -1  26   7      229.02      197.99     11.74 o 
   0  26   7       28.29       27.07     10.14 o 
   1  26   7        0.05       -7.83      8.21 o 
   2  26   7     1256.27     1284.42     31.70 o 
   3  26   7      200.49      210.49     16.50 o 
   4  26   7        4.91       -4.10      8.34 o 
  -4  27   7        7.34       20.05     14.20 o 
  -3  27   7       82.27       82.57     15.54 o 
  -2  27   7      221.50      228.83     21.30 o 
  -1  27   7        6.85       -0.58      3.73 o 
   0  27   7       57.94       51.99     12.85 o 
   1  27   7      425.89      432.09     31.10 o 
   2  27   7        0.36        2.33      4.23 o 
   3  27   7       89.96       77.12     12.70 o 
   4  27   7      153.44      144.77     21.43 o 
  -3  28   7       86.85       76.66     15.03 o 
  -2  28   7      105.73      104.97     16.63 o 
  -1  28   7       27.16       18.89      6.24 o 
   0  28   7        0.27       -4.11      7.04 o 
   1  28   7       23.48       20.25     11.37 o 
   2  28   7      394.45      409.80     32.50 o 
   3  28   7      143.93      151.42     15.43 o 
  -3  29   7       97.82      104.84     18.04 o 
  -2  29   7      263.37      260.57     23.40 o 
  -1  29   7       33.68       30.17     10.75 o 
   0  29   7       83.81       86.87     16.56 o 
   1  29   7      541.78      515.39     35.05 o 
   2  29   7       66.11       64.91     16.59 o 
   3  29   7       68.77       70.21     11.83 o 
  -3  30   7       90.94       97.94     17.60 o 
  -2  30   7      370.35      378.63     29.12 o 
  -1  30   7      337.65      307.40     25.38 o 
   0  30   7       12.05        9.65      9.29 o 
   1  30   7       48.81       54.95     14.77 o 
   2  30   7       94.10       64.70     16.75 o 
  -2  31   7       62.75       61.83     14.04 o 
  -1  31   7        6.61        1.96      8.15 o 
   0  31   7       36.15       29.16     11.43 o 
   1  31   7       61.22       70.72     16.16 o 
   2  31   7        9.03        5.08     11.45 o 
  -1  32   7      109.32      100.51     17.61 o 
   0  32   7       11.69       17.08      9.96 o 
   1  32   7        3.89       -1.75      9.02 o 
   0  33   7      294.50      270.25     25.57 o 
  -6   0   8      412.92      478.86     26.57 o 
  -5   0   8     4540.40     4704.72    146.53 o 
  -4   0   8      936.07      940.45     36.00 o 
  -3   0   8       75.24       80.84      6.48 o 
  -2   0   8      440.98      383.36     25.81 o 
  -1   0   8      215.49      207.24      7.55 o 
   0   0   8       36.38       33.05      5.16 o 
   1   0   8     1212.87     1003.93     17.10 o 
   2   0   8       87.45       72.35      5.43 o 
   3   0   8        0.17        1.27      1.52 o 
   4   0   8       81.71       92.72      7.07 o 
   5   0   8      276.33      282.01      9.08 o 
   6   0   8      131.80      152.53     30.43 o 
  -6   1   8       87.96       94.01      9.91 o 
  -5   1   8      270.51      269.02     12.48 o 
  -4   1   8      217.02      220.60      9.99 o 
  -3   1   8      726.68      744.57     11.04 o 
  -2   1   8      955.91     1141.24     12.42 o 
  -1   1   8      649.62      767.98      8.30 o 
   0   1   8     1640.03     1683.74     19.62 o 
   1   1   8      691.03      787.18      9.95 o 
   2   1   8      909.19      896.90     13.76 o 
   3   1   8      255.24      235.47      4.73 o 
   4   1   8        8.41        6.81      1.42 o 
   5   1   8      299.83      287.59     13.15 o 
   6   1   8        3.16        3.24      3.52 o 
  -6   2   8       63.55       73.24     11.81 o 
  -5   2   8        0.04       -4.17      4.17 o 
  -4   2   8      129.26      146.08     11.92 o 
  -3   2   8      166.55      144.64      3.65 o 
  -2   2   8      765.58      843.82     10.22 o 
  -1   2   8     1846.89     2040.02     19.38 o 
   0   2   8        1.46        0.45      0.71 o 
   1   2   8      132.48      121.35      3.90 o 
   2   2   8      212.57      217.29      4.11 o 
   3   2   8       10.53        6.34      1.28 o 
   4   2   8      163.49      164.78      4.78 o 
   5   2   8       18.01        8.98      1.91 o 
   6   2   8       25.92       29.40      4.75 o 
  -6   3   8       42.57       48.22     10.11 o 
  -5   3   8      444.39      460.82     16.80 o 
  -4   3   8      592.67      632.36     19.00 o 
  -3   3   8      144.98      128.32      3.09 o 
  -2   3   8       50.91       53.48      1.88 o 
  -1   3   8      386.47      351.28      4.86 o 
   0   3   8     1683.42     1802.34     19.87 o 
   1   3   8      426.48      416.41      5.90 o 
   2   3   8      288.18      251.25      4.83 o 
   3   3   8      200.28      196.44      7.35 o 
   4   3   8      531.73      522.32      8.60 o 
   5   3   8      114.82      106.66      4.29 o 
   6   3   8       23.26       19.51      7.31 o 
  -6   4   8      705.38      756.33     35.96 o 
  -5   4   8      244.95      262.80     18.07 o 
  -4   4   8       87.44       90.85      7.11 o 
  -3   4   8       28.90       24.20      1.60 o 
  -2   4   8       47.38       46.40      1.84 o 
  -1   4   8       17.54        7.16      0.86 o 
   0   4   8      541.49      727.57      9.81 o 
   1   4   8     2043.45     2166.02     22.56 o 
   2   4   8       99.49      118.33      3.99 o 
   3   4   8       74.70       75.88      4.20 o 
   4   4   8      182.83      187.73      7.71 o 
   5   4   8        0.07       -1.43      1.43 o 
   6   4   8      220.47      221.38     11.61 o 
  -6   5   8      159.55      197.83     17.68 o 
  -5   5   8       29.42       31.17      8.01 o 
  -4   5   8      162.80      165.91     12.84 o 
  -3   5   8      255.07      257.04      5.29 o 
  -2   5   8     1308.64     1300.74     14.89 o 
  -1   5   8     3053.54     3200.47     32.95 o 
   0   5   8        7.19       16.69      2.09 o 
   1   5   8        2.45        4.10      0.90 o 
   2   5   8       61.68       43.41      2.12 o 
   3   5   8      459.88      466.90      8.42 o 
   4   5   8      152.60      160.22      6.59 o 
   5   5   8        0.89        1.51      1.56 o 
   6   5   8      343.03      352.94     12.00 o 
  -6   6   8      150.01      187.86     19.02 o 
  -5   6   8       57.10       58.45     10.20 o 
  -4   6   8      136.32      133.05      4.78 o 
  -3   6   8      325.84      270.17      5.97 o 
  -2   6   8        0.27        4.49      2.71 o 
  -1   6   8      108.22       74.51      2.20 o 
   0   6   8        0.23        2.17      0.87 o 
   1   6   8      251.46      275.64      4.15 o 
   2   6   8     2463.25     2446.88     37.21 o 
   3   6   8      300.67      294.54      6.83 o 
   4   6   8      432.16      425.16      8.42 o 
   5   6   8      108.75      110.37      4.57 o 
   6   6   8        5.32        6.87      3.53 o 
  -6   7   8       18.09        7.02      7.66 o 
  -5   7   8       24.73       31.83      8.04 o 
  -4   7   8       15.71       13.22      1.74 o 
  -3   7   8      389.86      390.08      7.31 o 
  -2   7   8        0.02        0.28      1.02 o 
  -1   7   8      427.03      527.99      7.96 o 
   0   7   8       15.36       20.15      1.38 o 
   1   7   8       41.46       36.63      1.66 o 
   2   7   8        0.00       -0.79      1.05 o 
   3   7   8      160.09      153.63      4.53 o 
   4   7   8       18.25       16.17      2.04 o 
   5   7   8        0.00       -1.42      1.42 o 
   6   7   8        0.86        0.59      3.26 o 
  -6   8   8      543.89      702.59     35.35 o 
  -5   8   8      102.80      107.27     13.56 o 
  -4   8   8        1.60       -0.99      1.35 o 
  -3   8   8      237.34      229.39      4.47 o 
  -2   8   8        0.36        0.60      1.07 o 
  -1   8   8     2909.89     3072.16     38.00 o 
   0   8   8     2846.87     3013.40     32.10 o 
   1   8   8       86.44       96.39      3.27 o 
   2   8   8     1655.28     1603.82     24.79 o 
   3   8   8      145.42      138.20      4.36 o 
   4   8   8      246.86      245.98      6.19 o 
   5   8   8      220.47      239.20      8.91 o 
   6   8   8        0.05       -2.37      2.95 o 
  -6   9   8        1.10        3.42      6.81 o 
  -5   9   8       76.61       62.98     10.97 o 
  -4   9   8       52.03       50.01      4.96 o 
  -3   9   8      411.99      391.60      6.94 o 
  -2   9   8      969.56      943.33     20.21 o 
  -1   9   8      130.33      110.25      3.57 o 
   0   9   8      149.62      150.87      3.52 o 
   1   9   8       14.23        5.93      1.16 o 
   2   9   8      350.74      320.91      7.23 o 
   3   9   8      926.37      898.52     13.73 o 
   4   9   8      122.65      125.49      5.02 o 
   5   9   8      125.06      135.06      5.60 o 
   6   9   8        7.58        6.21      4.27 o 
  -6  10   8      149.34      180.54     18.98 o 
  -5  10   8        4.05        6.04      6.90 o 
  -4  10   8        2.31        1.88      1.97 o 
  -3  10   8      690.19      680.60     14.96 o 
  -2  10   8      191.32      171.41      4.79 o 
  -1  10   8       74.51       78.72      3.30 o 
   0  10   8        4.64        0.02      1.48 o 
   1  10   8     1413.29     1340.66     16.81 o 
   2  10   8      192.54      178.53      5.03 o 
   3  10   8        1.36        1.07      1.39 o 
   4  10   8      125.32      116.09      4.66 o 
   5  10   8      113.80      111.61      4.68 o 
   6  10   8       96.03      105.35     12.16 o 
  -6  11   8       45.90       30.08      9.77 o 
  -5  11   8       28.68       24.89      3.41 o 
  -4  11   8        1.95        4.38      2.13 o 
  -3  11   8      114.88      117.54      4.11 o 
  -2  11   8        5.94        5.37      2.22 o 
  -1  11   8     1098.94     1063.93     17.39 o 
   0  11   8        0.09        1.72      1.15 o 
   1  11   8      616.23      651.59      9.62 o 
   2  11   8      860.76      840.34     13.58 o 
   3  11   8       40.89       34.85      2.81 o 
   4  11   8      293.50      291.45     12.27 o 
   5  11   8      227.30      216.48      8.23 o 
   6  11   8        0.13        1.52      3.98 o 
  -6  12   8       46.97       59.51     12.01 o 
  -5  12   8       93.30       94.18      5.01 o 
  -4  12   8       43.56       41.45      4.20 o 
  -3  12   8       10.15        9.94      1.66 o 
  -2  12   8        3.61        2.14      1.42 o 
  -1  12   8       37.37       45.81      3.63 o 
   0  12   8        9.63       12.93      1.43 o 
   1  12   8      111.58      121.79      6.25 o 
   2  12   8      615.36      600.69     11.54 o 
   3  12   8       13.56       11.12      1.94 o 
   4  12   8        0.04       -0.30      1.52 o 
   5  12   8        0.11       -1.58      1.74 o 
   6  12   8        1.42        1.25      3.93 o 
  -6  13   8       36.25       36.67     10.52 o 
  -5  13   8        7.54        8.15      2.55 o 
  -4  13   8       15.82       12.00      2.86 o 
  -3  13   8      651.62      641.00     11.74 o 
  -2  13   8      241.82      197.19      5.29 o 
  -1  13   8       30.47       24.86      5.37 o 
   0  13   8     1283.26     1254.12     21.64 o 
   1  13   8       53.21       54.12      3.31 o 
   2  13   8     1940.69     1954.07     26.97 o 
   3  13   8       19.06       18.76      2.30 o 
   4  13   8        0.14        0.85      1.76 o 
   5  13   8      443.77      436.27     10.11 o 
   6  13   8        0.02       -2.58      3.72 o 
  -6  14   8       12.59       -2.90      6.42 o 
  -5  14   8      480.76      499.52     13.87 o 
  -4  14   8      672.96      717.31     19.35 o 
  -3  14   8        2.35        1.13      1.38 o 
  -2  14   8      241.00      205.84      8.66 o 
  -1  14   8      220.53      204.46      6.26 o 
   0  14   8      307.70      317.85      7.12 o 
   1  14   8      117.90      131.30      5.32 o 
   2  14   8      103.08      105.01      4.40 o 
   3  14   8      169.25      158.82      5.29 o 
   4  14   8      113.50      103.66      5.52 o 
   5  14   8       96.72       93.58      8.21 o 
   6  14   8      119.67      129.92     22.78 o 
  -6  15   8       10.43        6.27      7.97 o 
  -5  15   8      164.39      198.29     13.00 o 
  -4  15   8       50.86       53.99      7.12 o 
  -3  15   8      145.74      142.14      6.01 o 
  -2  15   8      368.19      353.97      7.74 o 
  -1  15   8       73.83       83.10      4.54 o 
   0  15   8      343.25      333.63      8.08 o 
   1  15   8      263.17      286.33      8.05 o 
   2  15   8       14.18        9.76      3.26 o 
   3  15   8      515.34      514.18     12.27 o 
   4  15   8        9.09        5.16      2.12 o 
   5  15   8       36.50       34.74      5.82 o 
   6  15   8       27.40       18.73      5.34 o 
  -6  16   8        1.57        4.39      7.17 o 
  -5  16   8      108.69      101.54     10.60 o 
  -4  16   8       22.49       15.63      3.42 o 
  -3  16   8       69.31       75.93      4.62 o 
  -2  16   8      391.33      371.87      8.93 o 
  -1  16   8      432.13      453.14     10.52 o 
   0  16   8      510.96      503.73     16.50 o 
   1  16   8      813.95      784.59     14.63 o 
   2  16   8      396.63      403.21      8.62 o 
   3  16   8      315.32      316.03      8.73 o 
   4  16   8       54.15       46.99      4.03 o 
   5  16   8        0.04       -3.30      3.30 o 
  -5  17   8       97.05      103.25     10.91 o 
  -4  17   8      264.82      260.51      9.08 o 
  -3  17   8      860.34      861.55     14.50 o 
  -2  17   8      158.66      164.72      7.71 o 
  -1  17   8        1.19        1.04      1.84 o 
   0  17   8      171.19      174.52      6.78 o 
   1  17   8      141.72      145.41      6.87 o 
   2  17   8      422.04      446.14     11.83 o 
   3  17   8       25.85       24.78      4.52 o 
   4  17   8        5.28        5.84      2.41 o 
   5  17   8       90.49      106.91     10.37 o 
  -5  18   8       53.00       54.42      7.01 o 
  -4  18   8        0.83        1.82      2.58 o 
  -3  18   8        5.78        4.58      1.94 o 
  -2  18   8      249.85      243.59      7.41 o 
  -1  18   8        4.60        3.18      2.58 o 
   0  18   8       81.73       87.06      6.62 o 
   1  18   8      285.14      284.39     13.91 o 
   2  18   8      152.50      159.52      6.89 o 
   3  18   8      898.44      882.80     20.35 o 
   4  18   8      123.56      128.67      6.33 o 
   5  18   8        0.38       -2.45      4.97 o 
  -5  19   8      164.80      156.16     11.11 o 
  -4  19   8        5.61        3.30      2.66 o 
  -3  19   8       35.47       35.16      3.75 o 
  -2  19   8     1561.38     1513.95     27.15 o 
  -1  19   8       31.58       37.88      4.05 o 
   0  19   8       84.75       91.39      7.05 o 
   1  19   8       46.23       28.57      4.23 o 
   2  19   8        0.62       -0.16      2.73 o 
   3  19   8       25.59       23.01      3.29 o 
   4  19   8        2.60       -1.85      2.42 o 
   5  19   8       10.86        7.23      4.40 o 
  -5  20   8       59.76       61.00      7.68 o 
  -4  20   8        5.53        4.20      1.86 o 
  -3  20   8      373.36      371.09      8.89 o 
  -2  20   8       10.53       12.06      2.66 o 
  -1  20   8        8.20        4.67      2.79 o 
   0  20   8       67.25       71.58      6.52 o 
   1  20   8        0.64       -0.04      2.82 o 
   2  20   8       88.39       96.14      7.33 o 
   3  20   8        1.17        1.67      2.51 o 
   4  20   8      128.03      118.35      7.95 o 
   5  20   8        1.42       -1.48      3.77 o 
  -5  21   8      209.24      242.43     19.21 o 
  -4  21   8       26.67       22.94      4.36 o 
  -3  21   8      199.76      206.81      6.78 o 
  -2  21   8      599.13      572.02     16.97 o 
  -1  21   8        8.32        9.60      3.44 o 
   0  21   8       78.84       69.62      8.46 o 
   1  21   8        7.35        3.53      6.32 o 
   2  21   8       34.50       34.80      4.98 o 
   3  21   8        8.49        6.92      3.04 o 
   4  21   8        2.96        6.43     12.12 o 
   5  21   8       20.81       17.52      5.88 o 
  -5  22   8      131.25      150.99     10.48 o 
  -4  22   8       32.14       30.75      5.63 o 
  -3  22   8       20.70       24.25      3.91 o 
  -2  22   8      158.31      155.91      8.11 o 
  -1  22   8      501.77      497.49     15.53 o 
   0  22   8      637.00      631.47     21.83 o 
   1  22   8        5.73        0.65      3.41 o 
   2  22   8      155.65      153.80      9.38 o 
   3  22   8      379.70      382.04     15.29 o 
   4  22   8      191.36      206.91     16.83 o 
   5  22   8       12.86        7.80      5.59 o 
  -5  23   8       24.88       34.29     15.51 o 
  -4  23   8       27.00       25.85      5.77 o 
  -3  23   8      102.14      100.20      5.95 o 
  -2  23   8        2.74        1.04      2.42 o 
  -1  23   8       38.04       36.44      5.97 o 
   0  23   8       28.66       21.38      5.21 o 
   1  23   8       45.46       46.44      7.23 o 
   2  23   8       41.22       43.65      5.86 o 
   3  23   8      379.58      407.15     24.97 o 
   4  23   8      144.34      136.43     15.13 o 
  -4  24   8      339.73      337.02     13.53 o 
  -3  24   8      294.20      275.81     12.48 o 
  -2  24   8       58.44       44.92      5.88 o 
  -1  24   8        2.52        5.00      3.65 o 
   0  24   8      170.97      156.86     16.76 o 
   1  24   8      212.36      220.19     24.35 o 
   2  24   8       58.83       55.99      6.75 o 
   3  24   8       43.84       66.22     10.93 o 
   4  24   8        1.23       -4.28      6.00 o 
  -4  25   8        0.17        5.62     11.31 o 
  -3  25   8        4.62        7.65      6.66 o 
  -2  25   8       68.49       64.54      7.42 o 
  -1  25   8      359.80      359.52     16.95 o 
   0  25   8       11.65       11.64      4.92 o 
   1  25   8      213.23      205.51     23.54 o 
   2  25   8      183.62      196.32     10.70 o 
   3  25   8      110.52      109.11     27.31 o 
   4  25   8      111.89      110.90     19.87 o 
  -4  26   8      117.78      144.76     15.53 o 
  -3  26   8       44.24       43.45     10.46 o 
  -2  26   8       26.06       38.68     10.94 o 
  -1  26   8      251.29      239.69     20.89 o 
   0  26   8        1.36        8.74      9.03 o 
   1  26   8       11.76       28.93     12.13 o 
   2  26   8        1.98        1.75      4.46 o 
   3  26   8       33.84       39.25     21.52 o 
   4  26   8       66.75       73.07     12.66 o 
  -3  27   8      180.23      178.02     22.20 o 
  -2  27   8        9.76       13.31      7.37 o 
  -1  27   8       17.78       16.08      5.18 o 
   0  27   8      298.67      284.58     24.49 o 
   1  27   8       99.10      104.89     17.95 o 
   2  27   8      352.21      372.98     31.03 o 
   3  27   8       36.43       37.65      9.77 o 
  -3  28   8        5.17        3.77      7.62 o 
  -2  28   8      153.27      134.89     19.04 o 
  -1  28   8        5.93        9.33      7.86 o 
   0  28   8       77.05       66.67     14.37 o 
   1  28   8       20.56        0.97     10.59 o 
   2  28   8       25.01        6.42     12.49 o 
   3  28   8       15.07        8.99      7.53 o 
  -3  29   8        1.74       10.62      8.64 o 
  -2  29   8      144.01      135.89     19.27 o 
  -1  29   8       50.62       47.57     12.89 o 
   0  29   8       34.98       40.28     12.27 o 
   1  29   8       52.43       25.05     11.79 o 
   2  29   8      118.02      132.17     21.92 o 
   3  29   8      134.48      102.94     21.71 o 
  -2  30   8      169.94      153.30     21.03 o 
  -1  30   8      104.46      101.12     17.28 o 
   0  30   8       69.64       72.24     14.77 o 
   1  30   8      249.17      258.19     25.58 o 
   2  30   8       96.22       79.81     18.58 o 
  -2  31   8       39.78       52.11     13.45 o 
  -1  31   8        0.43        9.30      8.71 o 
   0  31   8       16.46       12.86      9.72 o 
   1  31   8        0.35       12.32     10.80 o 
   2  31   8       37.38       36.68     15.70 o 
  -1  32   8      118.74      161.57     21.91 o 
   0  32   8       28.75       22.69     10.99 o 
   1  32   8        1.74       -3.60      8.85 o 
  -6   1   9       10.71       19.15      7.77 o 
  -5   1   9      302.16      344.22     14.32 o 
  -4   1   9      589.14      560.26     19.69 o 
  -3   1   9       39.14       45.74      1.90 o 
  -2   1   9      737.09      806.07     14.48 o 
  -1   1   9      123.16      114.43      4.08 o 
   0   1   9     2275.14     2467.46     26.52 o 
   1   1   9       34.57       20.86      1.54 o 
   2   1   9      498.72      512.91     10.20 o 
   3   1   9       99.06      100.46      3.96 o 
   4   1   9      131.15      111.27      3.85 o 
   5   1   9        3.53        4.08      1.70 o 
   6   1   9       99.03      109.06      8.60 o 
  -6   2   9       87.53       70.78     12.14 o 
  -5   2   9      698.75      730.60     22.68 o 
  -4   2   9       43.38       51.32      5.57 o 
  -3   2   9      763.94      789.85      8.82 o 
  -2   2   9      204.79      236.37     10.46 o 
  -1   2   9      570.49      579.39      8.23 o 
   0   2   9      937.90      989.94     12.03 o 
   1   2   9      175.84      164.13      3.84 o 
   2   2   9       12.45        9.06      1.59 o 
   3   2   9      421.57      388.47     12.43 o 
   4   2   9      636.26      614.85      9.84 o 
   5   2   9      118.57      125.16      6.65 o 
   6   2   9        1.91       -0.18      3.45 o 
  -6   3   9      212.25      235.23     18.72 o 
  -5   3   9      199.81      206.15     16.25 o 
  -4   3   9       11.56       16.56      3.06 o 
  -3   3   9     1565.80     1585.97     17.48 o 
  -2   3   9       13.92       10.57      1.67 o 
  -1   3   9     1404.54     1523.19     14.56 o 
   0   3   9      170.76      143.02      3.31 o 
   1   3   9      521.71      501.00      9.21 o 
   2   3   9      453.55      434.02      7.68 o 
   3   3   9      404.44      372.82      6.78 o 
   4   3   9        1.77        0.41      1.46 o 
   5   3   9       53.65       49.98      3.34 o 
   6   3   9       50.23       49.23      7.05 o 
  -6   4   9       59.05       70.36     12.19 o 
  -5   4   9        6.88       12.05      6.42 o 
  -4   4   9      103.50      111.55      5.29 o 
  -3   4   9      744.17      786.00      9.10 o 
  -2   4   9     1752.35     1739.98     25.56 o 
  -1   4   9      255.89      241.29      4.11 o 
   0   4   9      165.39      206.02      8.81 o 
   1   4   9      128.05      145.01      3.24 o 
   2   4   9      130.57      128.42      3.49 o 
   3   4   9       14.07        8.49      1.64 o 
   4   4   9      582.65      572.10     10.36 o 
   5   4   9      200.98      194.00      5.76 o 
   6   4   9      131.00      127.35      9.67 o 
  -6   5   9       50.21       58.25     10.86 o 
  -5   5   9       18.41       18.32      7.01 o 
  -4   5   9      156.68      152.99      5.06 o 
  -3   5   9       59.05       60.16      2.31 o 
  -2   5   9       40.92       36.86      2.10 o 
  -1   5   9       21.38       18.81      1.79 o 
   0   5   9     1799.73     1787.29     21.22 o 
   1   5   9      708.62      689.07      8.85 o 
   2   5   9      723.12      670.30      9.67 o 
   3   5   9      634.85      587.60     10.05 o 
   4   5   9       17.09       17.60      2.70 o 
   5   5   9       68.73       66.85      3.81 o 
   6   5   9       18.97       20.28      4.38 o 
  -6   6   9        4.67        7.94      7.02 o 
  -5   6   9       17.67       17.49      7.87 o 
  -4   6   9      284.24      277.19     17.74 o 
  -3   6   9        5.69        7.30      1.52 o 
  -2   6   9      729.57      688.35     12.19 o 
  -1   6   9      322.97      390.28      6.98 o 
   0   6   9        3.86       12.36      1.35 o 
   1   6   9      154.25      169.87      3.39 o 
   2   6   9        0.22        0.56      1.03 o 
   3   6   9       23.32       19.99      2.74 o 
   4   6   9        6.82        3.89      1.61 o 
   5   6   9       34.77       33.49      2.90 o 
   6   6   9       77.79       79.72      6.71 o 
  -6   7   9      163.66      201.71     18.29 o 
  -5   7   9       90.30       98.00      6.40 o 
  -4   7   9      658.08      676.26     29.42 o 
  -3   7   9      624.53      616.57      8.51 o 
  -2   7   9      320.91      354.00      9.44 o 
  -1   7   9      148.38      142.72      4.84 o 
   0   7   9       10.66        9.85      1.59 o 
   1   7   9      178.36      187.54      3.93 o 
   2   7   9     3646.87     3434.82     41.05 o 
   3   7   9      136.37      129.61      4.37 o 
   4   7   9      246.16      238.65      6.33 o 
   5   7   9       79.14       76.27      3.90 o 
   6   7   9       29.29       26.66      4.47 o 
  -6   8   9        4.39        7.12      7.56 o 
  -5   8   9       43.37       44.09      4.86 o 
  -4   8   9      329.60      328.13      8.00 o 
  -3   8   9      109.51      104.57      3.69 o 
  -2   8   9      902.58      891.83     19.41 o 
  -1   8   9      191.42      169.47      4.30 o 
   0   8   9      116.82      116.01      4.47 o 
   1   8   9      973.51      942.58     11.49 o 
   2   8   9     1267.44     1157.49     16.17 o 
   3   8   9       10.07        5.20      2.07 o 
   4   8   9       21.13       19.36      2.33 o 
   5   8   9       97.05       89.59      3.78 o 
   6   8   9       20.21       21.26      4.25 o 
  -6   9   9       54.37       62.33     11.94 o 
  -5   9   9       24.54       29.03      8.37 o 
  -4   9   9       12.80        8.98      2.32 o 
  -3   9   9      200.56      192.41      5.92 o 
  -2   9   9       23.12       35.20      2.43 o 
  -1   9   9       49.32       36.81      4.43 o 
   0   9   9      790.19      860.05     11.19 o 
   1   9   9     1788.82     1744.44     20.57 o 
   2   9   9     2082.45     1996.86     25.55 o 
   3   9   9      204.26      196.93      5.39 o 
   4   9   9       44.19       46.18      3.20 o 
   5   9   9        2.42        1.67      1.81 o 
   6   9   9       11.33        9.58      3.87 o 
  -6  10   9       42.71       29.41      9.87 o 
  -5  10   9       52.92       56.74     10.43 o 
  -4  10   9        9.06       11.91      5.70 o 
  -3  10   9       16.16       21.59      2.23 o 
  -2  10   9     2137.45     2036.01     29.77 o 
  -1  10   9      249.12      219.14      6.09 o 
   0  10   9      449.06      479.88      7.38 o 
   1  10   9      991.76      970.39     12.55 o 
   2  10   9      410.54      396.76      8.16 o 
   3  10   9      281.99      290.30      6.77 o 
   4  10   9      447.06      433.18      9.01 o 
   5  10   9      175.85      173.35      5.84 o 
   6  10   9       12.08       11.55      4.76 o 
  -6  11   9        8.87       12.47      8.28 o 
  -5  11   9       10.44       19.71      7.78 o 
  -4  11   9      111.26      121.62      5.66 o 
  -3  11   9      524.47      512.31      9.19 o 
  -2  11   9        2.81        3.71      1.53 o 
  -1  11   9      173.77      194.24      5.86 o 
   0  11   9      101.86      112.17      5.90 o 
   1  11   9      701.61      656.13     10.21 o 
   2  11   9        0.17        1.23      1.35 o 
   3  11   9       24.40       23.10      2.39 o 
   4  11   9       62.65       71.15      3.99 o 
   5  11   9      185.92      191.92      6.06 o 
   6  11   9        4.53        5.31      4.33 o 
  -6  12   9        2.55       -6.49      6.49 o 
  -5  12   9      329.29      333.46     10.78 o 
  -4  12   9      240.59      232.66      9.76 o 
  -3  12   9      799.37      791.42     12.82 o 
  -2  12   9      119.11      128.40      4.72 o 
  -1  12   9     1547.17     1460.69     22.94 o 
   0  12   9      622.26      587.54     10.46 o 
   1  12   9      250.60      249.76      5.56 o 
   2  12   9        6.29        4.21      1.83 o 
   3  12   9        2.05        1.11      1.54 o 
   4  12   9      796.51      781.78     13.42 o 
   5  12   9      216.53      213.51      7.99 o 
   6  12   9        0.40       -2.57      3.97 o 
  -6  13   9        0.16        8.61      8.09 o 
  -5  13   9      154.63      158.11      7.00 o 
  -4  13   9      217.13      227.96     10.83 o 
  -3  13   9       25.18       25.92      2.34 o 
  -2  13   9       18.50       18.69      3.21 o 
  -1  13   9      125.01      104.09      5.29 o 
   0  13   9      744.80      766.64     12.75 o 
   1  13   9      105.82      102.53      3.75 o 
   2  13   9       52.43       46.87      3.19 o 
   3  13   9      255.93      237.28      6.56 o 
   4  13   9       87.45       92.80      4.65 o 
   5  13   9       19.19       19.76      4.87 o 
   6  13   9        2.55        6.42      4.30 o 
  -6  14   9        0.51       -0.55      5.25 o 
  -5  14   9        0.60        1.46      3.83 o 
  -4  14   9      133.67      139.14      6.64 o 
  -3  14   9      119.93      118.02      4.42 o 
  -2  14   9        7.44        4.39      1.80 o 
  -1  14   9      289.25      238.24      6.95 o 
   0  14   9      341.71      321.55     11.11 o 
   1  14   9        2.19        1.39      1.50 o 
   2  14   9       57.16       48.41      3.30 o 
   3  14   9       70.69       69.03      4.05 o 
   4  14   9      119.92      126.15      5.72 o 
   5  14   9       79.41       75.74      7.56 o 
   6  14   9       10.02        1.68      4.04 o 
  -6  15   9        0.17       -4.81      6.67 o 
  -5  15   9        9.40        8.93      5.52 o 
  -4  15   9      316.24      309.49     15.28 o 
  -3  15   9        2.16        1.30      2.13 o 
  -2  15   9       84.58       79.70      4.42 o 
  -1  15   9      271.60      253.64     14.55 o 
   0  15   9      691.12      768.13     17.13 o 
   1  15   9      114.94      105.12      7.04 o 
   2  15   9        0.09       -1.45      1.45 o 
   3  15   9      259.09      248.35      6.97 o 
   4  15   9       27.27       20.00      2.95 o 
   5  15   9        6.35        7.44      4.19 o 
  -6  16   9        1.25        8.40      8.13 o 
  -5  16   9      435.06      433.37     16.03 o 
  -4  16   9       10.15        5.74      3.95 o 
  -3  16   9       84.63       93.42      4.29 o 
  -2  16   9      255.55      238.43      8.94 o 
  -1  16   9        5.81        6.44      2.20 o 
   0  16   9      439.95      463.16     15.16 o 
   1  16   9       53.48       48.47      3.72 o 
   2  16   9      163.19      154.58      5.25 o 
   3  16   9      304.91      320.91     10.75 o 
   4  16   9      100.28       96.96      5.65 o 
   5  16   9        9.69       11.89      4.51 o 
  -5  17   9        0.15       -1.20      4.12 o 
  -4  17   9        0.66        0.81      2.31 o 
  -3  17   9       92.78       90.78      5.08 o 
  -2  17   9       74.49       65.73      4.27 o 
  -1  17   9      180.80      194.51      6.63 o 
   0  17   9      157.06      144.21      7.94 o 
   1  17   9      967.26      953.15     19.69 o 
   2  17   9      481.08      481.64     11.16 o 
   3  17   9       23.99       23.66      3.94 o 
   4  17   9       71.22       64.35      4.86 o 
   5  17   9       49.59       41.03      6.35 o 
  -5  18   9       64.25       67.17      7.10 o 
  -4  18   9        1.10       -1.34      2.55 o 
  -3  18   9       13.16       14.99      5.17 o 
  -2  18   9      641.83      634.32     13.24 o 
  -1  18   9      354.25      368.28     10.40 o 
   0  18   9       11.10       11.26      5.24 o 
   1  18   9        0.34        1.74      3.03 o 
   2  18   9       83.98       87.04      7.49 o 
   3  18   9        0.08        0.05      2.25 o 
   4  18   9      124.87      133.92      6.54 o 
   5  18   9      117.60      125.29     13.04 o 
  -5  19   9       21.93       26.29      5.53 o 
  -4  19   9       38.76       46.71      4.70 o 
  -3  19   9       13.47       12.81      2.58 o 
  -2  19   9        0.44        0.44      3.29 o 
  -1  19   9      206.96      193.09      7.57 o 
   0  19   9      126.84      109.48      7.74 o 
   1  19   9       58.07       73.68      6.42 o 
   2  19   9       13.82        7.09      3.23 o 
   3  19   9       12.77       16.33      3.44 o 
   4  19   9        2.04        0.13      3.05 o 
   5  19   9        2.61       -0.06      4.10 o 
  -5  20   9        0.52        2.33      4.38 o 
  -4  20   9        1.37        2.56      2.92 o 
  -3  20   9       53.56       46.79      5.71 o 
  -2  20   9      943.01      923.94     19.70 o 
  -1  20   9       50.90       52.89      6.70 o 
   0  20   9       43.86       35.48      6.51 o 
   1  20   9      115.50      124.82     13.51 o 
   2  20   9        3.32       -0.12      2.97 o 
   3  20   9      218.37      214.41     12.14 o 
   4  20   9       25.85       24.74      5.72 o 
   5  20   9       34.14       31.40      6.02 o 
  -5  21   9       18.81       11.53      5.30 o 
  -4  21   9        5.58        2.25      4.06 o 
  -3  21   9      465.20      463.77     11.60 o 
  -2  21   9       82.99       80.59      6.75 o 
  -1  21   9      383.50      362.68     13.00 o 
   0  21   9        5.29        7.35      4.75 o 
   1  21   9        5.30        4.83      4.05 o 
   2  21   9      485.57      498.20     26.06 o 
   3  21   9        3.71        2.12      3.30 o 
   4  21   9       54.43       58.69     10.68 o 
   5  21   9       22.17       14.59      5.43 o 
  -5  22   9       93.67       90.21     10.00 o 
  -4  22   9        9.85        7.26      4.61 o 
  -3  22   9       27.30       27.66      4.04 o 
  -2  22   9       25.17       22.31      3.95 o 
  -1  22   9      232.88      242.80     13.56 o 
   0  22   9       56.80       37.34      6.10 o 
   1  22   9      183.87      157.33     11.92 o 
   2  22   9      241.47      247.16     11.37 o 
   3  22   9       54.16       50.43     10.57 o 
   4  22   9        8.55        2.26      6.13 o 
  -4  23   9       52.71       44.86      8.05 o 
  -3  23   9       98.55       89.31      7.32 o 
  -2  23   9       19.59       23.22      3.81 o 
  -1  23   9        0.07       -1.83      3.79 o 
   0  23   9        4.36        4.11      3.71 o 
   1  23   9      380.99      389.19     29.34 o 
   2  23   9      431.06      493.92     19.39 o 
   3  23   9       38.75       24.43      8.03 o 
   4  23   9        0.00        2.95      6.44 o 
  -4  24   9        9.86       10.05      6.26 o 
  -3  24   9        4.14       -3.15      5.00 o 
  -2  24   9       75.48       73.31      5.85 o 
  -1  24   9       35.91       30.17      5.57 o 
   0  24   9        8.89        8.81      5.48 o 
   1  24   9      183.81      164.21     21.32 o 
   2  24   9       13.76        4.23      4.78 o 
   3  24   9       96.39      124.85     13.88 o 
   4  24   9       63.91       54.18     12.98 o 
  -4  25   9      105.43      124.59     14.61 o 
  -3  25   9       53.71       61.79     10.67 o 
  -2  25   9       18.02       20.84      4.47 o 
  -1  25   9      103.84      104.82     16.17 o 
   0  25   9       88.11       82.61      8.89 o 
   1  25   9      239.95      233.61     25.84 o 
   2  25   9       42.76       46.26      7.81 o 
   3  25   9       33.05       25.09      9.48 o 
   4  25   9       56.24       61.97     16.04 o 
  -4  26   9       79.02       83.06     12.74 o 
  -3  26   9       71.87       65.24     11.04 o 
  -2  26   9       46.48       37.96     11.13 o 
  -1  26   9      351.40      347.42     16.02 o 
   0  26   9      281.99      241.70     22.27 o 
   1  26   9      109.90      114.08     18.95 o 
   2  26   9      109.32      116.24     14.88 o 
   3  26   9       27.04       31.11      9.16 o 
  -3  27   9       10.79        5.24      8.08 o 
  -2  27   9        0.01       -0.38      6.36 o 
  -1  27   9       17.86       25.02      5.55 o 
   0  27   9       29.85       12.14      8.76 o 
   1  27   9        3.58       -1.42      9.46 o 
   2  27   9       75.02       91.64     19.00 o 
   3  27   9       16.19        8.02     15.50 o 
  -3  28   9      131.36      124.66     19.47 o 
  -2  28   9       23.34       22.13      9.43 o 
  -1  28   9       72.84       50.03     12.70 o 
   0  28   9      124.27       92.12     16.52 o 
   1  28   9        9.06       23.45     12.50 o 
   2  28   9       27.38       32.77     15.11 o 
   3  28   9        1.39       -0.66     14.28 o 
  -3  29   9       14.07        6.38      7.89 o 
  -2  29   9       18.74       20.32      9.25 o 
  -1  29   9        1.84       -0.98      6.36 o 
   0  29   9      101.61       71.21     15.20 o 
   1  29   9      251.71      254.05     27.74 o 
   2  29   9       16.72        3.10     12.15 o 
  -2  30   9       99.44      106.17     17.44 o 
  -1  30   9        0.63        3.78      8.24 o 
   0  30   9       56.84       67.34     15.09 o 
   1  30   9      104.06      137.85     21.52 o 
   2  30   9        2.00        3.64     11.63 o 
  -1  31   9       98.08       83.36     16.11 o 
   0  31   9       28.65       14.78     10.17 o 
   1  31   9      486.69      503.02     36.21 o 
   0  32   9       41.12       33.94     12.61 o 
  -6   0  10      345.22      344.69     13.80 o 
  -5   0  10      243.81      221.71     16.94 o 
  -4   0  10       20.33       23.13      8.65 o 
  -3   0  10       13.76       13.06      1.98 o 
  -2   0  10      665.37      631.06     28.60 o 
  -1   0  10       50.68       61.31      3.51 o 
   0   0  10     3065.36     3170.13     47.62 o 
   1   0  10     2233.15     2215.16     34.74 o 
   2   0  10       43.68       37.20      5.67 o 
   3   0  10     1968.95     1924.98     37.95 o 
   4   0  10      586.01      546.43     12.71 o 
   5   0  10       28.74       23.27      3.82 o 
   6   0  10       36.95       22.25      7.46 o 
  -6   1  10       49.56       40.32      7.07 o 
  -5   1  10       12.35       12.88      2.84 o 
  -4   1  10      239.51      239.90      7.13 o 
  -3   1  10       55.93       59.32      1.96 o 
  -2   1  10      404.46      410.77     29.49 o 
  -1   1  10     1193.76     1125.44     16.09 o 
   0   1  10      128.18      101.09      2.85 o 
   1   1  10      137.20      142.87      3.91 o 
   2   1  10       91.27       92.11      4.39 o 
   3   1  10        0.13       -1.18      1.18 o 
   4   1  10      382.63      379.43      7.38 o 
   5   1  10       12.60       12.00      2.29 o 
   6   1  10       15.54       16.88      4.76 o 
  -6   2  10      126.82      122.89      6.69 o 
  -5   2  10        8.14        8.00      2.66 o 
  -4   2  10      147.74      144.24      6.23 o 
  -3   2  10      825.15      856.05     11.23 o 
  -2   2  10      250.93      299.22     13.27 o 
  -1   2  10       97.30       90.17      3.14 o 
   0   2  10       25.43       20.73      1.60 o 
   1   2  10     1005.21      949.15     13.64 o 
   2   2  10        9.97       16.37      2.03 o 
   3   2  10       13.56        8.02      1.48 o 
   4   2  10       86.94       82.85      3.72 o 
   5   2  10       10.15        7.16      2.07 o 
   6   2  10       11.77       10.32      4.31 o 
  -6   3  10      352.14      355.09     66.05 o 
  -5   3  10       11.43       17.64      4.18 o 
  -4   3  10       48.86       49.10      5.89 o 
  -3   3  10       15.28       15.41      1.67 o 
  -2   3  10        5.68        1.58      1.44 o 
  -1   3  10     3660.78     3660.35     42.52 o 
   0   3  10       19.00       13.31      1.40 o 
   1   3  10      373.05      387.82      6.74 o 
   2   3  10      557.87      508.81      8.79 o 
   3   3  10      175.31      140.55      4.11 o 
   4   3  10      242.08      245.80      6.39 o 
   5   3  10        1.75        1.78      1.74 o 
   6   3  10       36.47       34.97      6.13 o 
  -6   4  10        1.84       -0.03      4.34 o 
  -5   4  10      301.22      283.45     13.51 o 
  -4   4  10      108.77      110.38      4.70 o 
  -3   4  10      181.38      183.56      3.62 o 
  -2   4  10      155.95      146.32      4.78 o 
  -1   4  10     1491.75     1559.05     21.27 o 
   0   4  10       68.61       54.01      2.56 o 
   1   4  10       57.72       42.85      2.32 o 
   2   4  10      917.64      919.82     13.51 o 
   3   4  10      372.41      370.65      7.27 o 
   4   4  10       40.77       36.24      2.87 o 
   5   4  10      283.60      277.31      7.23 o 
   6   4  10      123.18      119.18      9.73 o 
  -6   5  10        0.08       -2.37      4.29 o 
  -5   5  10       12.64       20.18      7.02 o 
  -4   5  10      241.03      238.51      5.97 o 
  -3   5  10      415.24      385.17      6.18 o 
  -2   5  10     1358.06     1346.95     19.46 o 
  -1   5  10        0.36        1.29      1.15 o 
   0   5  10        2.39        0.79      0.92 o 
   1   5  10     1839.79     1854.76     21.32 o 
   2   5  10      147.65      134.33      3.78 o 
   3   5  10      811.21      718.11     11.81 o 
   4   5  10       25.69       23.42      2.50 o 
   5   5  10      134.58      119.54      5.04 o 
   6   5  10       48.46       57.06      7.82 o 
  -6   6  10       20.52       11.96      8.16 o 
  -5   6  10        8.60        5.96      2.98 o 
  -4   6  10      102.58       94.04      3.90 o 
  -3   6  10     1066.49     1048.48     12.78 o 
  -2   6  10       29.47       33.71      2.42 o 
  -1   6  10        0.03        0.06      1.16 o 
   0   6  10      361.24      384.00      6.65 o 
   1   6  10     2072.16     2141.00     21.56 o 
   2   6  10       98.22       86.88      4.63 o 
   3   6  10      114.02      105.87      6.53 o 
   4   6  10      343.53      329.85      7.60 o 
   5   6  10        0.44       -0.71      1.41 o 
   6   6  10       17.29       12.68      3.95 o 
  -6   7  10        3.81        5.18      4.98 o 
  -5   7  10        5.10        3.94      2.93 o 
  -4   7  10        5.27        5.28      1.83 o 
  -3   7  10      225.77      226.28      5.54 o 
  -2   7  10      100.66       89.87      3.66 o 
  -1   7  10      243.87      316.18      7.00 o 
   0   7  10      346.40      339.29      6.48 o 
   1   7  10      175.48      180.87      4.81 o 
   2   7  10        5.89        4.03      1.35 o 
   3   7  10        3.78        4.22      1.50 o 
   4   7  10       21.17       20.50      2.45 o 
   5   7  10        9.26        9.65      1.92 o 
   6   7  10        9.09       13.70      4.13 o 
  -6   8  10       33.93       35.64      8.46 o 
  -5   8  10        3.84       -3.87      3.87 o 
  -4   8  10      159.32      148.62      9.39 o 
  -3   8  10     1197.63     1126.73     16.39 o 
  -2   8  10        0.58       -0.41      1.26 o 
  -1   8  10       52.86       54.57      3.13 o 
   0   8  10      208.47      229.24      4.50 o 
   1   8  10     1375.35     1313.54     14.90 o 
   2   8  10      763.38      793.71     12.28 o 
   3   8  10      387.35      377.58      7.89 o 
   4   8  10      306.50      292.80      7.71 o 
   5   8  10      234.91      245.13      8.58 o 
   6   8  10       32.50       36.55      5.38 o 
  -6   9  10       22.99       16.47      5.92 o 
  -5   9  10       15.16       22.46      5.73 o 
  -4   9  10      203.11      206.61      7.55 o 
  -3   9  10        3.98        5.89      1.40 o 
  -2   9  10      448.47      455.18     11.05 o 
  -1   9  10       31.08       29.29      3.88 o 
   0   9  10       32.96       38.29      2.46 o 
   1   9  10     3893.63     3870.81     39.40 o 
   2   9  10       70.84       60.63      5.59 o 
   3   9  10      479.69      463.07      9.05 o 
   4   9  10      235.31      213.96      6.18 o 
   5   9  10      494.02      482.57     10.08 o 
   6   9  10      176.33      193.67     11.66 o 
  -6  10  10        5.02        7.27      5.52 o 
  -5  10  10      165.08      161.19     25.41 o 
  -4  10  10      187.64      190.85      6.75 o 
  -3  10  10       21.69       23.48      2.11 o 
  -2  10  10      780.57      721.54     13.08 o 
  -1  10  10      766.69      740.37     13.55 o 
   0  10  10      777.90      784.50     13.14 o 
   1  10  10        4.49        5.34      1.60 o 
   2  10  10       12.86       10.23      1.81 o 
   3  10  10      403.16      381.71      8.14 o 
   4  10  10       45.89       41.13      3.91 o 
   5  10  10        0.41        1.05      1.90 o 
   6  10  10        0.20        0.73      4.14 o 
  -6  11  10      119.70      105.79     12.20 o 
  -5  11  10        0.67        1.90      5.71 o 
  -4  11  10       64.81       69.40      7.34 o 
  -3  11  10        5.01        4.81      1.45 o 
  -2  11  10       42.79       63.58      3.71 o 
  -1  11  10     1502.08     1507.59     23.63 o 
   0  11  10      333.89      347.96      7.56 o 
   1  11  10     1195.82     1203.75     15.52 o 
   2  11  10     1346.71     1328.97     18.64 o 
   3  11  10      455.30      465.33      9.25 o 
   4  11  10       41.01       37.79      3.23 o 
   5  11  10       26.69       32.03      4.70 o 
   6  11  10       49.74       49.72      7.01 o 
  -6  12  10       11.72       12.52      6.35 o 
  -5  12  10       21.02       22.82      2.93 o 
  -4  12  10      192.21      204.37      7.12 o 
  -3  12  10      583.36      622.59     13.75 o 
  -2  12  10      368.65      343.79     12.96 o 
  -1  12  10      269.28      275.00      9.70 o 
   0  12  10      134.73      136.21      6.74 o 
   1  12  10      773.65      779.95     11.84 o 
   2  12  10      546.61      553.70      9.93 o 
   3  12  10       19.99       15.04      3.32 o 
   4  12  10        0.18       -0.76      1.64 o 
   5  12  10        4.01        6.89      3.90 o 
   6  12  10       14.55       21.38      5.62 o 
  -6  13  10       67.02       66.28     18.38 o 
  -5  13  10        0.04        0.87      2.96 o 
  -4  13  10      389.98      393.89     10.08 o 
  -3  13  10       15.31       15.37      2.10 o 
  -2  13  10       12.00        8.49      1.87 o 
  -1  13  10      771.16      745.78     18.13 o 
   0  13  10      758.32      740.70     13.63 o 
   1  13  10       46.10       38.51      4.52 o 
   2  13  10      328.24      360.98      8.15 o 
   3  13  10       38.18       34.77      2.96 o 
   4  13  10      512.76      514.23     10.45 o 
   5  13  10       80.58       85.16      7.98 o 
   6  13  10        0.92        2.29      4.21 o 
  -6  14  10       67.32       70.38     13.40 o 
  -5  14  10      157.91      169.49     13.08 o 
  -4  14  10       97.80      102.57      6.40 o 
  -3  14  10        2.65        3.39      1.67 o 
  -2  14  10       22.27       24.31      2.70 o 
  -1  14  10      102.01      109.81      5.32 o 
   0  14  10     2142.68     2174.62     39.35 o 
   1  14  10      864.17      867.71     15.86 o 
   2  14  10      227.72      224.17      6.31 o 
   3  14  10      925.49      913.64     17.32 o 
   4  14  10        0.43       -1.77      1.92 o 
   5  14  10       64.81       56.29      9.85 o 
  -6  15  10        0.04       16.48     13.46 o 
  -5  15  10       53.10       48.46      6.48 o 
  -4  15  10        0.84       -0.13      2.22 o 
  -3  15  10       26.63       26.06      2.63 o 
  -2  15  10      220.73      222.33      6.84 o 
  -1  15  10      400.87      378.23     10.08 o 
   0  15  10      214.02      221.42      7.92 o 
   1  15  10      901.52      915.04     16.63 o 
   2  15  10        0.33        1.83      1.75 o 
   3  15  10      197.47      202.48      6.42 o 
   4  15  10        5.66        5.02      2.24 o 
   5  15  10        1.16        0.78      3.89 o 
  -5  16  10       17.47       23.71      5.04 o 
  -4  16  10      383.07      382.95     13.43 o 
  -3  16  10      366.12      348.67      8.78 o 
  -2  16  10      227.84      225.51      7.09 o 
  -1  16  10        9.54        6.58      2.06 o 
   0  16  10      174.97      179.78      8.84 o 
   1  16  10      272.95      282.78     10.81 o 
   2  16  10        0.35       -1.61      1.61 o 
   3  16  10        5.68        8.23      2.56 o 
   4  16  10      267.10      244.06      7.76 o 
   5  16  10        0.87        0.71      3.84 o 
  -5  17  10       39.70       38.67      6.47 o 
  -4  17  10        8.84        7.70      2.98 o 
  -3  17  10      178.19      181.14      7.02 o 
  -2  17  10        0.57       -1.28      2.34 o 
  -1  17  10     1018.11      953.95     17.61 o 
   0  17  10       82.44       81.99      8.11 o 
   1  17  10       92.33       90.07      7.65 o 
   2  17  10      171.17      176.47      7.53 o 
   3  17  10      172.10      161.89      6.84 o 
   4  17  10       40.75       46.14      4.09 o 
   5  17  10       40.36       39.87      6.45 o 
  -5  18  10      104.88       90.64      8.14 o 
  -4  18  10       66.48       69.49      5.46 o 
  -3  18  10      214.54      222.79      7.20 o 
  -2  18  10       84.08       87.54      5.14 o 
  -1  18  10      524.66      513.35     14.61 o 
   0  18  10        0.64        1.78      2.96 o 
   1  18  10       64.72       71.73      6.42 o 
   2  18  10      450.14      438.53     14.52 o 
   3  18  10      331.58      339.87      9.71 o 
   4  18  10        0.53        0.99      2.81 o 
   5  18  10       39.97       48.89      6.81 o 
  -5  19  10        0.47        3.89      4.48 o 
  -4  19  10      130.42      137.84      9.16 o 
  -3  19  10        0.14        1.15      1.98 o 
  -2  19  10      651.03      636.94     17.73 o 
  -1  19  10       17.27       15.87      3.11 o 
   0  19  10        3.33        5.33      3.31 o 
   1  19  10      820.08      826.23     29.54 o 
   2  19  10      239.19      241.61     10.70 o 
   3  19  10      162.36      164.90      9.08 o 
   4  19  10        2.91       -0.34      2.83 o 
   5  19  10      128.74      130.93     10.09 o 
  -5  20  10        0.08        3.88      4.76 o 
  -4  20  10        4.42        8.98      4.23 o 
  -3  20  10       45.08       38.88      3.82 o 
  -2  20  10        3.61        3.16      2.70 o 
  -1  20  10       26.02       18.83      3.41 o 
   0  20  10      203.30      194.59      9.79 o 
   1  20  10      280.20      292.54     23.59 o 
   2  20  10       15.65       11.57      4.09 o 
   3  20  10        9.85        8.92      3.87 o 
   4  20  10       95.12      102.39     13.40 o 
   5  20  10       57.93       52.40      7.17 o 
  -5  21  10       62.54       58.31      8.65 o 
  -4  21  10        4.36        0.48      5.58 o 
  -3  21  10       18.54       22.17      3.31 o 
  -2  21  10       65.15       65.02      5.24 o 
  -1  21  10       68.68       76.21      6.97 o 
   0  21  10      231.34      231.51     10.57 o 
   1  21  10       84.27       91.54     17.35 o 
   2  21  10       11.81       18.86      4.20 o 
   3  21  10       18.90       12.69      4.64 o 
   4  21  10       60.14       48.06     10.21 o 
  -4  22  10       77.72       76.46      9.78 o 
  -3  22  10      285.11      262.28     16.15 o 
  -2  22  10        1.57       -1.58      2.95 o 
  -1  22  10        0.13        0.10      3.01 o 
   0  22  10        7.07        4.05      4.28 o 
   1  22  10      344.20      288.87     25.05 o 
   2  22  10      259.20      293.82     37.17 o 
   3  22  10        9.18        5.83      3.81 o 
   4  22  10       94.32      109.51     13.98 o 
  -4  23  10      161.07      173.30     13.38 o 
  -3  23  10       80.36       83.88     11.77 o 
  -2  23  10       51.29       49.90      5.00 o 
  -1  23  10       45.87       45.81      5.89 o 
   0  23  10       17.26        6.81      4.37 o 
   1  23  10      422.01      404.19     30.42 o 
   2  23  10      133.87      121.23     11.39 o 
   3  23  10        4.60        2.41      6.15 o 
   4  23  10       61.55       53.16     10.72 o 
  -4  24  10      200.36      216.40     14.28 o 
  -3  24  10        2.33       -3.16      5.32 o 
  -2  24  10       81.61       89.73      7.48 o 
  -1  24  10      143.89      144.53     11.04 o 
   0  24  10      259.12      279.27     21.69 o 
   1  24  10        0.94       10.48     10.07 o 
   2  24  10        6.41        6.07      7.32 o 
   3  24  10      133.16      120.74     13.83 o 
   4  24  10       21.13       30.19     26.78 o 
  -4  25  10        1.03       -0.95      6.51 o 
  -3  25  10        8.16        7.82      6.79 o 
  -2  25  10       83.14       68.78     17.59 o 
  -1  25  10      142.23      137.19     10.97 o 
   0  25  10      116.12      116.62     17.75 o 
   1  25  10      151.36      148.98     21.56 o 
   2  25  10      146.39      113.82     11.48 o 
   3  25  10        6.13        6.19      7.08 o 
   4  25  10       13.10        8.69     10.56 o 
  -3  26  10       10.13        4.52      7.07 o 
  -2  26  10       37.80       33.63     10.61 o 
  -1  26  10      111.39      104.38      9.87 o 
   0  26  10      447.86      486.25     32.89 o 
   1  26  10       10.05        5.97      9.69 o 
   2  26  10        6.47        4.81     12.13 o 
   3  26  10        1.01      -11.86     11.86 o 
  -3  27  10        5.31        3.91      6.80 o 
  -2  27  10       12.05       13.75      8.16 o 
  -1  27  10       88.93       84.90     15.73 o 
   0  27  10      297.06      295.67     25.76 o 
   1  27  10        9.73        9.39     10.23 o 
   2  27  10      144.04      111.73     21.10 o 
   3  27  10        0.23      -12.89     12.89 o 
  -3  28  10       34.11       35.56     11.65 o 
  -2  28  10      124.05      136.86     19.52 o 
  -1  28  10       47.08       45.66     12.08 o 
   0  28  10      148.04      157.48     21.41 o 
   1  28  10        0.57       -5.80      8.31 o 
   2  28  10       16.19       13.81     13.88 o 
   3  28  10      177.39      164.25     26.62 o 
  -2  29  10       70.19       61.02     14.25 o 
  -1  29  10        5.09        1.23      7.31 o 
   0  29  10      119.76      118.56     19.42 o 
   1  29  10      131.04      104.91     19.21 o 
   2  29  10       16.03        3.51     12.44 o 
  -2  30  10      189.78      225.02     25.67 o 
  -1  30  10       43.14       33.37     11.68 o 
   0  30  10        5.87       16.40     10.60 o 
   1  30  10        0.61        8.20     11.46 o 
   2  30  10      104.93       85.81     19.57 o 
  -1  31  10       77.18       48.28     13.42 o 
   0  31  10        0.03        2.36      8.97 o 
   1  31  10       83.47       91.59     18.50 o 
  -6   1  11        8.75       15.65      4.00 o 
  -5   1  11      167.54      167.84      5.99 o 
  -4   1  11        0.09       -1.03      2.04 o 
  -3   1  11      135.11      123.09      9.28 o 
  -2   1  11     1259.12     1221.42     17.54 o 
  -1   1  11      318.42      286.54      5.83 o 
   0   1  11      729.83      720.50     18.20 o 
   1   1  11      495.76      527.10      8.66 o 
   2   1  11      901.15      874.83     14.16 o 
   3   1  11     1084.23      985.85     16.04 o 
   4   1  11        1.71        0.99      1.35 o 
   5   1  11      278.07      273.65      9.52 o 
   6   1  11       93.10       99.21      8.60 o 
  -6   2  11      470.60      454.54     14.40 o 
  -5   2  11      283.50      264.44     16.01 o 
  -4   2  11      128.37      117.47      4.88 o 
  -3   2  11      343.99      343.99      6.94 o 
  -2   2  11      714.91      773.15     12.23 o 
  -1   2  11      837.08      830.71     12.04 o 
   0   2  11      411.19      385.56      6.09 o 
   1   2  11        7.72       11.99      1.71 o 
   2   2  11      780.13      752.65     12.64 o 
   3   2  11      328.71      289.26      6.61 o 
   4   2  11       96.44       92.98      4.49 o 
   5   2  11        2.01       -0.80      1.80 o 
   6   2  11       31.41       33.32      5.93 o 
  -6   3  11      140.03      121.05      6.64 o 
  -5   3  11      241.59      252.55      8.51 o 
  -4   3  11      442.38      409.40      8.81 o 
  -3   3  11      170.63      175.92      4.47 o 
  -2   3  11      106.28      133.77      4.20 o 
  -1   3  11      474.10      497.09      8.96 o 
   0   3  11       30.02       24.79      1.79 o 
   1   3  11     1054.54     1029.81     13.97 o 
   2   3  11        4.31        2.13      1.31 o 
   3   3  11       28.01       20.92      2.06 o 
   4   3  11      453.31      443.59      9.23 o 
   5   3  11      142.51      146.94      5.64 o 
   6   3  11       26.88       28.01      5.60 o 
  -6   4  11       14.93       12.37      4.64 o 
  -5   4  11        7.43        3.40      2.88 o 
  -4   4  11      571.64      548.44     10.23 o 
  -3   4  11       14.33       10.32      1.45 o 
  -2   4  11       23.92       20.66      1.91 o 
  -1   4  11       98.30       87.48      3.77 o 
   0   4  11     3611.71     3575.97     40.56 o 
   1   4  11     1168.41     1157.49     15.46 o 
   2   4  11       32.74       33.02      2.48 o 
   3   4  11       26.73       22.92      2.14 o 
   4   4  11       24.23       29.10      3.07 o 
   5   4  11      320.22      334.88      8.17 o 
   6   4  11       19.97       22.37      6.29 o 
  -6   5  11        7.75        7.20      3.61 o 
  -5   5  11       11.86       11.71      3.26 o 
  -4   5  11        2.31        2.96      1.54 o 
  -3   5  11       36.46       34.44      2.19 o 
  -2   5  11      307.34      279.60      5.77 o 
  -1   5  11      534.57      510.52      9.23 o 
   0   5  11       42.98       37.33      2.34 o 
   1   5  11      295.40      306.18      7.88 o 
   2   5  11       18.72       33.93      2.31 o 
   3   5  11      275.94      271.19      6.56 o 
   4   5  11       35.24       27.84      2.84 o 
   5   5  11        1.51        0.95      1.62 o 
   6   5  11       44.81       39.74      5.51 o 
  -6   6  11       72.50       75.61      5.96 o 
  -5   6  11      290.63      285.15     13.22 o 
  -4   6  11       98.20       98.82      4.52 o 
  -3   6  11      457.28      447.99      8.09 o 
  -2   6  11        0.17       -1.13      1.13 o 
  -1   6  11       71.33       98.67      4.34 o 
   0   6  11     3532.11     3568.01     40.51 o 
   1   6  11      356.38      359.16      5.65 o 
   2   6  11     1791.17     1639.18     20.15 o 
   3   6  11      163.79      164.33      5.09 o 
   4   6  11       30.49       24.66      2.69 o 
   5   6  11       85.53       80.65      4.01 o 
   6   6  11        0.69        3.63      3.71 o 
  -6   7  11        8.27        5.44      6.21 o 
  -5   7  11       13.03       10.61      3.32 o 
  -4   7  11     2130.76     2051.14     50.55 o 
  -3   7  11      128.21      131.41      4.30 o 
  -2   7  11       67.58       47.47      3.23 o 
  -1   7  11      274.65      349.65      9.40 o 
   0   7  11      542.43      508.84      9.10 o 
   1   7  11      191.94      214.08      5.84 o 
   2   7  11      102.27      107.88      3.80 o 
   3   7  11       92.71       91.23      4.27 o 
   4   7  11      758.25      725.56     13.08 o 
   5   7  11      202.21      207.79      6.94 o 
   6   7  11       68.81       68.75      6.73 o 
  -6   8  11        8.92        6.16      4.54 o 
  -5   8  11       82.51       86.24      7.72 o 
  -4   8  11       16.80       18.77      2.77 o 
  -3   8  11      408.96      399.75      7.76 o 
  -2   8  11      471.23      414.34      8.85 o 
  -1   8  11      193.03      210.92      5.87 o 
   0   8  11      677.17      718.47     11.86 o 
   1   8  11       22.17       26.61      1.79 o 
   2   8  11       43.83       35.63      2.71 o 
   3   8  11       74.53       68.52      3.77 o 
   4   8  11      198.18      204.86     10.18 o 
   5   8  11      179.88      191.85     14.59 o 
   6   8  11        1.15        2.44      3.52 o 
  -6   9  11        0.70        1.27      4.83 o 
  -5   9  11       64.31       54.90      6.80 o 
  -4   9  11      166.80      156.50      6.34 o 
  -3   9  11        4.19        3.58      1.40 o 
  -2   9  11      466.97      399.43      8.73 o 
  -1   9  11        0.03        0.80      1.62 o 
   0   9  11      224.72      221.11      5.30 o 
   1   9  11       18.42       19.07      1.84 o 
   2   9  11        0.79        0.18      1.34 o 
   3   9  11      120.49      108.49      4.73 o 
   4   9  11       88.65       83.04      4.45 o 
   5   9  11        2.99        1.10      2.93 o 
   6   9  11        4.12        4.29      3.48 o 
  -6  10  11        3.70        0.73      4.87 o 
  -5  10  11       82.13       88.19     13.28 o 
  -4  10  11       17.50       16.12      2.98 o 
  -3  10  11      106.73      107.93      4.22 o 
  -2  10  11        0.28        0.82      1.26 o 
  -1  10  11       28.56       17.88      2.98 o 
   0  10  11      307.70      321.42      6.54 o 
   1  10  11      620.80      572.78      8.98 o 
   2  10  11        0.06       -0.63      1.26 o 
   3  10  11      256.83      266.32      6.76 o 
   4  10  11       17.39       14.49      2.41 o 
   5  10  11       28.72       24.69      4.50 o 
   6  10  11       10.61       16.27      5.07 o 
  -6  11  11       57.50       52.74      7.52 o 
  -5  11  11      351.47      333.15     13.76 o 
  -4  11  11      151.49      161.49     12.65 o 
  -3  11  11      126.53      117.50      4.48 o 
  -2  11  11      166.08      149.70      5.31 o 
  -1  11  11      125.56      141.50      5.44 o 
   0  11  11        4.67        0.65      1.63 o 
   1  11  11     2017.20     1894.53     22.66 o 
   2  11  11       28.95       33.40      2.73 o 
   3  11  11      849.91      850.18     14.54 o 
   4  11  11        7.37        6.80      2.15 o 
   5  11  11       28.83       26.56      4.42 o 
   6  11  11       35.92       34.26      6.45 o 
  -6  12  11      206.52      215.50     32.39 o 
  -5  12  11       37.75       32.07      7.10 o 
  -4  12  11        0.73        1.52      2.18 o 
  -3  12  11      920.22      937.58     16.35 o 
  -2  12  11       36.96       38.43      3.18 o 
  -1  12  11      706.03      762.95     14.37 o 
   0  12  11      102.26       96.85      6.87 o 
   1  12  11      993.13     1002.30     14.79 o 
   2  12  11      798.16      801.31     13.97 o 
   3  12  11        0.02        0.37      1.70 o 
   4  12  11      108.04      106.62      5.19 o 
   5  12  11       22.60       11.83      4.59 o 
   6  12  11      133.81      112.02     16.23 o 
  -6  13  11       16.27       33.54     16.94 o 
  -5  13  11        0.26        0.51      4.62 o 
  -4  13  11       11.27       10.52      2.86 o 
  -3  13  11      165.18      166.52     11.12 o 
  -2  13  11     1152.70     1132.93     19.28 o 
  -1  13  11      148.32      110.39      5.19 o 
   0  13  11      116.63      125.51      6.21 o 
   1  13  11       60.50       69.79      4.23 o 
   2  13  11      304.70      302.96      7.09 o 
   3  13  11      852.56      874.10     17.32 o 
   4  13  11      180.76      189.50      6.28 o 
   5  13  11        2.42        3.39      3.88 o 
  -5  14  11        4.80       14.48      7.56 o 
  -4  14  11        8.69        7.67      2.64 o 
  -3  14  11       45.94       45.98      3.50 o 
  -2  14  11       17.49       17.01      3.05 o 
  -1  14  11       31.86       43.99      3.64 o 
   0  14  11       16.01       13.78      3.01 o 
   1  14  11        0.93        0.23      1.99 o 
   2  14  11      213.05      216.46      5.99 o 
   3  14  11        0.01        0.84      1.84 o 
   4  14  11       14.46       12.88      2.61 o 
   5  14  11        0.57       -0.91      3.76 o 
  -5  15  11       87.75       94.01      9.17 o 
  -4  15  11        6.16        5.43      2.70 o 
  -3  15  11      584.03      592.18     12.36 o 
  -2  15  11      945.42      926.89     17.02 o 
  -1  15  11       11.05        8.37      2.31 o 
   0  15  11      282.88      266.54      8.85 o 
   1  15  11        5.47        6.14      3.99 o 
   2  15  11      332.77      342.96      8.28 o 
   3  15  11      514.02      513.84     10.60 o 
   4  15  11       11.18        8.57      2.62 o 
   5  15  11        0.63        1.18      4.38 o 
  -5  16  11       40.25       40.55      7.11 o 
  -4  16  11        0.21       -1.69      4.99 o 
  -3  16  11      114.96      109.64      5.20 o 
  -2  16  11      234.61      222.34     12.32 o 
  -1  16  11      361.01      341.24     13.71 o 
   0  16  11      138.87      131.98      8.07 o 
   1  16  11        1.46       -2.75      4.36 o 
   2  16  11      239.71      241.52     10.25 o 
   3  16  11       15.01       11.79      2.44 o 
   4  16  11      247.15      254.81     11.00 o 
   5  16  11       19.77       21.36      5.48 o 
  -5  17  11       14.52        7.56      5.81 o 
  -4  17  11      441.77      435.63     15.24 o 
  -3  17  11      421.11      417.43     10.20 o 
  -2  17  11      263.47      285.45      8.35 o 
  -1  17  11      590.50      606.03     14.47 o 
   0  17  11       61.28       65.70      6.44 o 
   1  17  11      235.74      227.51     10.09 o 
   2  17  11       11.99       11.96      3.15 o 
   3  17  11       52.72       51.66      4.25 o 
   4  17  11      430.77      430.56     28.74 o 
   5  17  11        7.12       -0.63      3.93 o 
  -5  18  11        0.16        3.34      4.51 o 
  -4  18  11       50.29       49.61      7.44 o 
  -3  18  11        0.32       -1.13      1.88 o 
  -2  18  11        0.02        1.38      1.90 o 
  -1  18  11      270.88      261.29      8.98 o 
   0  18  11      741.96      707.84     27.86 o 
   1  18  11       52.12       50.59      6.59 o 
   2  18  11       20.70       13.33      3.34 o 
   3  18  11      135.45      157.19      8.15 o 
   4  18  11       60.43       64.94      5.73 o 
   5  18  11       18.73       10.72      4.84 o 
  -5  19  11        4.30        3.66      4.72 o 
  -4  19  11        8.28        7.27      5.00 o 
  -3  19  11       89.40       88.47      5.30 o 
  -2  19  11        7.65       10.95      4.25 o 
  -1  19  11       38.32       38.61      4.29 o 
   0  19  11        7.65       10.98      5.12 o 
   1  19  11      160.87      160.00     13.01 o 
   2  19  11       50.20       52.85      7.44 o 
   3  19  11       11.20       12.95      5.42 o 
   4  19  11       30.87       31.28      5.61 o 
   5  19  11       31.48       33.22      7.21 o 
  -5  20  11      186.30      180.01     32.25 o 
  -4  20  11       14.79       15.22      5.97 o 
  -3  20  11      175.70      179.36     10.64 o 
  -2  20  11        8.12        6.30      2.57 o 
  -1  20  11       24.32       12.02      4.25 o 
   0  20  11     1075.59     1077.84     26.18 o 
   1  20  11      297.22      295.57     16.49 o 
   2  20  11        3.32        1.92      4.42 o 
   3  20  11       11.68        6.92      4.01 o 
   4  20  11       38.81       35.16     10.49 o 
  -4  21  11       95.25       89.92     17.04 o 
  -3  21  11       66.46       63.31      6.36 o 
  -2  21  11        1.45       -2.33      2.33 o 
  -1  21  11      723.28      678.72     19.44 o 
   0  21  11       44.68       33.37      6.33 o 
   2  21  11      200.43      198.28     20.23 o 
   3  21  11       20.55       20.55      5.13 o 
   4  21  11      237.17      211.19     14.42 o 
  -4  22  11      183.74      197.15     23.13 o 
  -3  22  11      113.05      110.51      8.09 o 
  -2  22  11      113.90      107.89      8.00 o 
  -1  22  11      296.69      311.44     12.63 o 
   0  22  11       75.71       83.81      7.56 o 
   1  22  11       70.09       80.38     17.03 o 
   2  22  11       47.84       50.78      8.01 o 
   3  22  11       68.60       87.53     11.74 o 
   4  22  11        3.71        1.61      8.90 o 
  -4  23  11       49.73       64.08     12.33 o 
  -3  23  11      124.61      134.67     14.30 o 
  -2  23  11        0.58        0.72      2.66 o 
  -1  23  11        2.00        0.03      4.10 o 
   0  23  11        3.60        0.69      3.66 o 
   1  23  11        0.25        2.01      9.45 o 
   2  23  11        8.23        4.84      6.73 o 
   3  23  11       50.48       38.22      9.24 o 
   4  23  11       46.52       39.85      8.18 o 
  -4  24  11       55.04       47.90      9.35 o 
  -3  24  11       51.72       46.19     13.79 o 
  -2  24  11        3.12        4.36      4.10 o 
  -1  24  11       74.45       76.00      7.72 o 
   0  24  11      294.05      302.07     15.43 o 
   1  24  11       33.71       36.14     13.33 o 
   2  24  11       23.03       17.96      7.32 o 
   3  24  11        0.93       -4.50     13.82 o 
   4  24  11       57.65       52.00      9.20 o 
  -4  25  11        9.55       23.42     17.55 o 
  -3  25  11       57.92       49.45     10.67 o 
  -2  25  11      227.97      207.26     16.05 o 
  -1  25  11       52.95       44.28      6.98 o 
   0  25  11       18.16       26.02     11.17 o 
   1  25  11        1.27        5.03      9.87 o 
   2  25  11       48.76       60.11     17.47 o 
   3  25  11      362.58      380.31     35.30 o 
  -3  26  11      156.61      206.57     18.18 o 
  -2  26  11       85.29       85.19     15.33 o 
  -1  26  11      103.52      100.14     16.26 o 
   0  26  11        0.16        2.98      8.94 o 
   1  26  11      248.36      240.49     27.09 o 
   2  26  11       95.27       92.45     20.43 o 
   3  26  11        5.09       -0.45     14.97 o 
  -3  27  11       10.53        4.61     15.44 o 
  -2  27  11       82.43       64.50     14.15 o 
  -1  27  11        1.43        0.15      6.86 o 
   0  27  11        5.63        9.89      9.84 o 
   1  27  11       14.11       15.44     12.13 o 
   2  27  11       27.69       40.58     15.41 o 
   3  27  11        0.27      -10.12     13.52 o 
  -2  28  11        0.59       -1.12      7.25 o 
  -1  28  11       61.72       73.21     14.77 o 
   0  28  11      101.63       94.08     17.37 o 
   1  28  11      223.65      226.40     26.97 o 
   2  28  11       18.65       16.02     13.56 o 
  -2  29  11      418.04      464.99     32.94 o 
  -1  29  11        2.12        9.44      8.77 o 
   0  29  11        5.63       -0.20      8.79 o 
   1  29  11      246.05      240.00     28.27 o 
   2  29  11        9.94        4.31     13.09 o 
  -1  30  11       17.59        4.60      8.68 o 
   0  30  11       14.23       12.04     10.55 o 
   1  30  11        0.77       -5.96      9.69 o 
  -6   0  12      148.60      141.53     12.61 o 
  -5   0  12        0.31       -1.79      3.58 o 
  -4   0  12        1.41        9.30      7.13 o 
  -3   0  12     2271.43     2094.28     64.32 o 
  -2   0  12     2189.14     2187.77     41.28 o 
  -1   0  12      248.84      246.12      8.59 o 
   0   0  12    10561.59    10514.09    150.44 o 
   1   0  12      200.30      194.91      6.52 o 
   2   0  12     1999.92     1682.86     33.91 o 
   3   0  12       39.35       39.89      4.53 o 
   4   0  12        8.18        5.94      2.24 o 
   5   0  12      219.66      218.16     16.90 o 
   6   0  12       44.17       48.11     13.82 o 
  -6   1  12       26.34       21.37      4.25 o 
  -5   1  12        1.70        6.64      2.80 o 
  -4   1  12      109.53      101.30      6.39 o 
  -3   1  12      862.95      849.06     15.65 o 
  -2   1  12      121.82      119.74      6.99 o 
  -1   1  12       33.24       34.37      3.25 o 
   0   1  12      494.34      481.98      7.72 o 
   1   1  12     1897.12     1916.19     22.68 o 
   2   1  12       20.89       11.02      2.03 o 
   3   1  12      127.90       91.62      7.17 o 
   4   1  12      393.99      356.13      7.60 o 
   5   1  12        2.32        0.33      1.96 o 
   6   1  12      110.00      125.29     17.61 o 
  -6   2  12       42.69       40.54      5.77 o 
  -5   2  12       19.00       12.07      3.63 o 
  -4   2  12       41.85       43.08      3.99 o 
  -3   2  12        1.33       -1.23      1.64 o 
  -2   2  12      224.74      258.64      6.16 o 
  -1   2  12      109.33      106.38      3.76 o 
   0   2  12      513.30      488.41      7.36 o 
   1   2  12     1005.59      936.80     12.50 o 
   2   2  12      260.99      211.04      5.88 o 
   3   2  12      226.83      232.76      7.42 o 
   4   2  12       31.95       33.77      3.27 o 
   5   2  12       56.59       55.00      4.12 o 
   6   2  12      248.14      232.09     12.44 o 
  -6   3  12        8.90        9.65      3.77 o 
  -5   3  12      192.25      173.29     15.34 o 
  -4   3  12       85.01       82.43      5.64 o 
  -3   3  12      126.53      125.99      4.00 o 
  -2   3  12      361.00      306.56      6.82 o 
  -1   3  12        2.45       -0.58      2.30 o 
   0   3  12       34.30       41.47      3.56 o 
   1   3  12      818.98      872.48     12.62 o 
   2   3  12      306.38      315.09      7.35 o 
   3   3  12       17.82       15.18      1.95 o 
   4   3  12       12.10        8.11      2.14 o 
   5   3  12       48.00       45.74      3.81 o 
   6   3  12      149.17      151.34     10.37 o 
  -6   4  12       58.46       60.41      8.57 o 
  -5   4  12       43.87       39.25      4.53 o 
  -4   4  12      562.97      561.17     10.82 o 
  -3   4  12       79.47       85.43      3.38 o 
  -2   4  12       32.23       40.52      2.85 o 
  -1   4  12     2265.14     2251.28     30.03 o 
   0   4  12     1299.68     1299.24     17.28 o 
   1   4  12      554.55      602.89      9.71 o 
   2   4  12      331.50      391.26      7.89 o 
   3   4  12      265.44      227.76      6.88 o 
   4   4  12       34.20       27.20      3.59 o 
   5   4  12      334.87      345.47      9.81 o 
   6   4  12        1.67        4.48      4.46 o 
  -6   5  12        2.62        1.73      4.19 o 
  -5   5  12      179.64      175.30      7.85 o 
  -4   5  12       27.51       26.95      2.59 o 
  -3   5  12        6.34        7.19      1.83 o 
  -2   5  12     1305.03     1179.47     18.92 o 
  -1   5  12     1877.76     1832.17     25.14 o 
   0   5  12     3680.76     3634.44     45.22 o 
   1   5  12      390.52      346.09      7.11 o 
   2   5  12      960.42      894.09     12.72 o 
   3   5  12      973.85      935.32     13.67 o 
   4   5  12        1.19       -1.93      2.14 o 
   5   5  12        2.35        4.09      3.40 o 
   6   5  12       46.24       51.73      6.86 o 
  -6   6  12        4.23        1.20      5.35 o 
  -5   6  12       21.49       13.05      3.66 o 
  -4   6  12      212.16      218.95     10.16 o 
  -3   6  12       16.60       14.88      2.45 o 
  -2   6  12       15.27       18.99      5.44 o 
  -1   6  12       56.51       44.90      2.98 o 
   0   6  12      424.22      435.32      8.42 o 
   1   6  12      161.25      164.26      4.95 o 
   2   6  12      170.91      221.64      5.30 o 
   3   6  12      349.28      369.80      8.18 o 
   4   6  12      151.34      156.55      5.64 o 
   5   6  12       77.63       73.95      6.42 o 
   6   6  12       21.51       18.27      5.01 o 
  -6   7  12        7.78        5.25      5.26 o 
  -5   7  12        7.11        8.84      5.43 o 
  -4   7  12      240.83      233.70     13.40 o 
  -3   7  12        0.01       -1.84      2.21 o 
  -2   7  12       12.73       11.64      2.27 o 
  -1   7  12        1.81        3.64      1.64 o 
   0   7  12      237.55      225.94      5.90 o 
   1   7  12      707.64      720.80      9.33 o 
   2   7  12      284.48      254.39      6.89 o 
   3   7  12      102.76       99.54      4.64 o 
   4   7  12        5.04        6.56      2.01 o 
   5   7  12      349.54      361.60     12.13 o 
   6   7  12        5.81        7.55      4.12 o 
  -6   8  12        7.40        8.64      5.28 o 
  -5   8  12        0.93        4.46      4.75 o 
  -4   8  12       28.53       27.67      6.43 o 
  -3   8  12       44.44       44.85      3.29 o 
  -2   8  12      314.94      311.44      7.65 o 
  -1   8  12     2368.78     2211.86     32.85 o 
   0   8  12       34.29       29.87      3.18 o 
   1   8  12      120.98       83.77      3.33 o 
   2   8  12       53.58       70.05      3.67 o 
   3   8  12      305.05      318.15      8.07 o 
   4   8  12      507.68      515.62     13.86 o 
   5   8  12       59.36       50.41      5.53 o 
   6   8  12       18.16       10.33      4.30 o 
  -6   9  12        6.91        2.81      5.28 o 
  -5   9  12      993.86      988.92     52.61 o 
  -4   9  12        0.10       -0.40      3.13 o 
  -3   9  12      231.05      217.35      8.41 o 
  -2   9  12     2143.06     2186.48     32.44 o 
  -1   9  12      537.61      487.93     10.46 o 
   0   9  12     1040.41     1007.00     15.77 o 
   1   9  12     1265.06     1291.87     16.68 o 
   2   9  12     1907.21     1820.69     24.41 o 
   3   9  12      324.67      314.63      7.54 o 
   4   9  12      351.44      365.65      8.65 o 
   5   9  12       40.30       51.58      5.74 o 
   6   9  12       10.66        9.12      4.12 o 
  -6  10  12       14.36       12.91      7.79 o 
  -5  10  12       77.92       88.99      8.51 o 
  -4  10  12       13.34       17.37      3.17 o 
  -3  10  12      173.99      180.57      5.63 o 
  -2  10  12      183.17      198.94      6.18 o 
  -1  10  12      647.71      589.58     12.05 o 
   0  10  12       99.44      101.27      4.37 o 
   1  10  12       78.11       99.15      5.03 o 
   2  10  12      661.14      665.59     11.48 o 
   3  10  12       28.93       31.28      2.94 o 
   4  10  12        1.56        0.26      1.88 o 
   5  10  12      171.55      166.10      9.22 o 
   6  10  12       40.35       36.30      7.46 o 
  -6  11  12       89.72      110.14     13.20 o 
  -5  11  12       35.36       35.95      6.40 o 
  -4  11  12      265.27      261.60     12.38 o 
  -3  11  12        4.04       -0.81      1.45 o 
  -2  11  12        0.06       -1.54      1.54 o 
  -1  11  12      207.88      216.91      7.83 o 
   0  11  12       34.46       45.47      3.76 o 
   1  11  12        8.06        0.71      1.85 o 
   2  11  12        5.91        3.00      1.77 o 
   3  11  12      123.14      116.04      6.44 o 
   4  11  12      362.54      368.13      8.82 o 
   5  11  12      112.52      125.66      8.20 o 
  -6  12  12        0.29       -0.48      7.29 o 
  -5  12  12       19.83       19.01      5.79 o 
  -4  12  12       10.77        9.83      3.16 o 
  -3  12  12        2.24        3.25      1.70 o 
  -2  12  12       67.20       68.09      4.19 o 
  -1  12  12       58.96       76.15      4.58 o 
   0  12  12       15.51        8.38      2.53 o 
   1  12  12      132.93      134.26      5.52 o 
   2  12  12      216.93      213.86      5.98 o 
   3  12  12       13.41       15.69      2.40 o 
   4  12  12      527.80      550.98     11.23 o 
   5  12  12        2.84       -0.77      3.13 o 
  -5  13  12       41.61       41.59      7.06 o 
  -4  13  12      181.09      177.15     12.25 o 
  -3  13  12       90.94       93.30      5.28 o 
  -2  13  12      520.90      475.36     10.65 o 
  -1  13  12        4.70        6.00      2.02 o 
   0  13  12       17.81       19.54      3.18 o 
   1  13  12      774.72      717.10     15.83 o 
   2  13  12       35.71       37.30      3.61 o 
   3  13  12       96.85       86.72      4.60 o 
   4  13  12      172.80      179.08      6.38 o 
   5  13  12        3.79        0.59      5.34 o 
  -5  14  12        0.76        0.11      6.23 o 
  -4  14  12      316.73      322.50     10.58 o 
  -3  14  12     1598.84     1530.02     34.89 o 
  -2  14  12      552.53      532.71     11.86 o 
  -1  14  12       15.54       11.53      2.65 o 
   0  14  12     3314.30     3217.78     51.38 o 
   1  14  12      172.11      169.73      8.69 o 
   2  14  12     1293.85     1292.72     21.82 o 
   3  14  12      386.06      385.70      8.84 o 
   4  14  12       11.33        5.41      2.42 o 
   5  14  12      199.87      201.46     13.91 o 
  -5  15  12       75.96       73.01      8.64 o 
  -4  15  12        1.90        3.65      2.76 o 
  -3  15  12       87.37       93.24      5.43 o 
  -2  15  12        4.66        6.79      3.09 o 
  -1  15  12        0.18        1.43      2.03 o 
   0  15  12       17.25        9.61      7.69 o 
   1  15  12      118.82      121.09      8.19 o 
   2  15  12       64.21       67.88      4.80 o 
   3  15  12      126.68      127.16      5.64 o 
   4  15  12      438.07      425.30     10.76 o 
   5  15  12        3.08       -0.13      3.91 o 
  -5  16  12        4.25        6.11      5.60 o 
  -4  16  12       15.18        3.55      4.68 o 
  -3  16  12       11.00       10.01      2.88 o 
  -2  16  12      414.39      398.39     10.12 o 
  -1  16  12      165.84      166.70      6.70 o 
   0  16  12      437.81      445.73     16.18 o 
   1  16  12      121.41      137.57     12.32 o 
   2  16  12      277.89      281.69     11.71 o 
   3  16  12     1603.29     1691.84     24.36 o 
   4  16  12      393.84      403.14     13.94 o 
   5  16  12       89.88       90.60      8.62 o 
  -5  17  12       22.78       19.55      8.84 o 
  -4  17  12      120.28      105.41     11.43 o 
  -3  17  12      210.54      215.60      7.27 o 
  -2  17  12        0.61        0.70      2.14 o 
  -1  17  12       88.16       89.50      9.03 o 
   0  17  12      203.43      204.18     10.24 o 
   1  17  12      462.90      460.85     25.14 o 
   2  17  12      374.27      382.52     13.67 o 
   3  17  12       33.77       39.99      3.87 o 
   4  17  12       17.96       18.00      4.66 o 
   5  17  12       23.21       24.71      5.73 o 
  -5  18  12      108.51       86.22     12.43 o 
  -4  18  12      287.52      272.72     14.32 o 
  -3  18  12      102.12      109.09      5.59 o 
  -2  18  12        8.68        5.67      3.16 o 
  -1  18  12      748.73      709.27     20.49 o 
   0  18  12       17.44        9.13      3.89 o 
   1  18  12        2.89       -5.28      5.28 o 
   2  18  12      624.95      648.76     18.94 o 
   3  18  12      136.96      137.80     10.91 o 
   4  18  12        3.90       -2.10      3.48 o 
   5  18  12      138.90      137.58     10.51 o 
  -5  19  12      283.46      294.31     32.36 o 
  -4  19  12       62.18       55.65     11.15 o 
  -3  19  12       11.93       12.97      2.75 o 
  -2  19  12       49.81       46.73      4.26 o 
  -1  19  12     1006.95     1034.49     22.51 o 
   0  19  12      994.07      968.79     40.67 o 
   1  19  12       79.77       61.88     19.09 o 
   2  19  12      204.09      210.98     13.18 o 
   3  19  12      545.03      530.54     15.86 o 
   4  19  12      109.95      107.11     10.95 o 
  -4  20  12       50.55       52.85      8.40 o 
  -3  20  12        1.20       -0.80      2.18 o 
  -2  20  12       95.27       88.51      6.10 o 
  -1  20  12       23.70       24.69      6.31 o 
   0  20  12       21.06       15.22      4.54 o 
   1  20  12        1.89        3.62      6.69 o 
   2  20  12      211.24      212.29     13.43 o 
   3  20  12       53.10       51.05      6.33 o 
   4  20  12       20.82       20.91      6.73 o 
  -4  21  12       22.09       23.90      6.55 o 
  -3  21  12        6.81        7.18      5.53 o 
  -2  21  12        2.87        3.93      2.86 o 
  -1  21  12      251.23      247.45     11.48 o 
   0  21  12      249.93      246.57     12.42 o 
   1  21  12      132.00      114.74     19.26 o 
   2  21  12        2.17       -4.30      4.30 o 
   3  21  12       68.63       73.28     11.41 o 
   4  21  12        5.28       -3.08      5.88 o 
  -4  22  12       36.49       15.69      6.89 o 
  -3  22  12        2.41        0.16      5.30 o 
  -2  22  12      167.29      156.79      7.99 o 
  -1  22  12      201.46      193.24     18.04 o 
   0  22  12       39.67       30.91      6.27 o 
   1  22  12       89.16      105.84     18.66 o 
   2  22  12       11.93        6.68      9.54 o 
   3  22  12      123.37       99.75     22.59 o 
   4  22  12       64.71       62.42      9.38 o 
  -4  23  12      102.64      100.44     12.62 o 
  -3  23  12       18.83       10.66     15.00 o 
  -2  23  12      456.75      452.32     16.62 o 
  -1  23  12       68.75       72.71      7.51 o 
   0  23  12       54.24       57.03      8.75 o 
   1  23  12      456.88      433.34     32.65 o 
   2  23  12       31.64       29.22     14.92 o 
   3  23  12      327.88      322.21     34.95 o 
   4  23  12      414.03      452.54     22.26 o 
  -4  24  12        0.95        2.08      6.83 o 
  -3  24  12      197.02      243.58     17.87 o 
  -2  24  12        3.96       -2.34      6.17 o 
  -1  24  12       83.51      107.26      8.94 o 
   0  24  12      290.54      295.20     15.45 o 
   1  24  12       20.41       15.85     11.46 o 
   2  24  12      508.75      475.22     21.35 o 
   3  24  12       33.02        9.86     15.45 o 
  -3  25  12      140.66      159.24     16.08 o 
  -2  25  12       42.71       43.49      9.85 o 
  -1  25  12       21.05       34.65     10.57 o 
   0  25  12       51.12       45.33     13.23 o 
   1  25  12      233.45      212.91     25.73 o 
   2  25  12        0.01      -11.65     11.65 o 
   3  25  12       37.07       68.02     20.76 o 
  -3  26  12       91.23       94.92     13.78 o 
  -2  26  12        0.48       -7.10      7.10 o 
  -1  26  12       11.69        9.23      8.38 o 
   0  26  12        0.52       -3.02      8.19 o 
   1  26  12       60.24       60.79     15.75 o 
   2  26  12       17.51       10.15     13.86 o 
   3  26  12       45.75       70.29     21.23 o 
  -3  27  12        3.24       11.82      7.33 o 
  -2  27  12       87.55       91.91     16.60 o 
  -1  27  12        0.15       10.65      8.91 o 
   0  27  12       90.25      113.02     18.79 o 
   1  27  12      151.33      180.00     24.32 o 
   2  27  12       61.49       64.01     18.09 o 
  -2  28  12       29.54       29.08     11.20 o 
  -1  28  12       27.63       31.38     11.21 o 
   0  28  12       57.07       47.73     14.12 o 
   1  28  12       59.82       50.49     15.79 o 
   2  28  12       88.83       88.48     20.48 o 
  -1  29  12       86.49       69.89     15.42 o 
   0  29  12        0.73        3.64      9.52 o 
   1  29  12       33.30       26.70     13.77 o 
   0  30  12       62.17       56.64     14.85 o 
  -6   1  13       15.16       16.66      5.12 o 
  -5   1  13      210.55      202.60      9.65 o 
  -4   1  13      112.35       96.77      6.44 o 
  -3   1  13        0.27        0.58      2.00 o 
  -2   1  13      582.35      562.43     10.99 o 
  -1   1  13     2139.51     2178.58     29.48 o 
   0   1  13        1.02        1.79      1.48 o 
   1   1  13      866.70      778.66     11.13 o 
   2   1  13      601.84      528.52     19.21 o 
   3   1  13       76.33       63.53      4.02 o 
   4   1  13        3.30        5.07      1.65 o 
   5   1  13       20.29       23.40      9.63 o 
   6   1  13       37.86       38.92      6.33 o 
  -6   2  13       28.81       41.66      5.80 o 
  -5   2  13       25.39       35.62      5.22 o 
  -4   2  13      346.26      352.26     13.66 o 
  -3   2  13        4.60        3.87      1.52 o 
  -2   2  13       24.88       35.28      2.84 o 
  -1   2  13       37.63       42.35      3.38 o 
   0   2  13      264.84      252.34      7.02 o 
   1   2  13      164.98      170.47      4.49 o 
   2   2  13      120.35      127.96      4.93 o 
   3   2  13        1.63       -1.63      2.24 o 
   4   2  13      255.55      255.59      7.54 o 
   5   2  13        1.63        3.94      3.70 o 
   6   2  13       53.48       56.75      6.99 o 
  -6   3  13       32.79       34.61      6.52 o 
  -5   3  13        9.19       13.01      4.26 o 
  -4   3  13       20.69       19.37      2.35 o 
  -3   3  13       73.74       63.12      3.36 o 
  -2   3  13     1303.35     1255.09     18.62 o 
  -1   3  13     3170.56     3077.99     43.04 o 
   0   3  13     1042.56      994.40     20.17 o 
   1   3  13       35.07       33.35      2.43 o 
   2   3  13      396.13      351.74     10.47 o 
   3   3  13      178.88      167.21      6.23 o 
   4   3  13       52.08       40.55      3.57 o 
   5   3  13       90.94       99.01      9.68 o 
   6   3  13        7.91        5.66      4.17 o 
  -6   4  13       91.60       83.03      9.84 o 
  -5   4  13       24.58       21.49      4.11 o 
  -4   4  13      303.19      307.30     15.55 o 
  -3   4  13      406.45      390.68      7.94 o 
  -2   4  13      141.24      134.31      4.60 o 
  -1   4  13      417.81      412.88     16.93 o 
   0   4  13      493.56      459.78     15.34 o 
   1   4  13     2909.15     2822.15     31.56 o 
   2   4  13     1127.73     1062.77     17.07 o 
   3   4  13     1228.06     1115.60     16.67 o 
   4   4  13      181.88      170.56      6.28 o 
   5   4  13       12.17        8.22      3.99 o 
   6   4  13       13.72       15.53      5.09 o 
  -6   5  13        1.56        1.98      3.75 o 
  -5   5  13       63.59       57.44      5.49 o 
  -4   5  13       98.60       95.03     11.19 o 
  -3   5  13       49.62       47.15      3.12 o 
  -2   5  13      925.52      809.76     14.50 o 
  -1   5  13     1433.69     1367.60     19.98 o 
   0   5  13        0.34        2.66      1.63 o 
   1   5  13     1081.15     1063.27     15.29 o 
   2   5  13        9.85        9.05      1.81 o 
   3   5  13       85.39       81.25      3.95 o 
   4   5  13      121.23      108.31      5.74 o 
   5   5  13       49.55       39.73      5.98 o 
   6   5  13       23.82       32.90      6.13 o 
  -6   6  13       80.33       86.98     10.30 o 
  -5   6  13       61.59       70.49      5.92 o 
  -4   6  13      186.22      199.59      6.79 o 
  -3   6  13      374.16      364.77     10.29 o 
  -2   6  13        6.79        4.29      2.04 o 
  -1   6  13      191.42      169.08      5.30 o 
   0   6  13        0.89        4.79      1.80 o 
   1   6  13      342.17      329.14      9.42 o 
   2   6  13       93.23       58.64      3.18 o 
   3   6  13      446.70      424.79     13.43 o 
   4   6  13        4.37        3.20      2.06 o 
   5   6  13        0.14       -1.25      3.26 o 
   6   6  13        0.06        2.74      4.43 o 
  -6   7  13      193.67      199.90     15.32 o 
  -5   7  13       11.32       10.42      5.02 o 
  -4   7  13        0.49       -0.95      3.18 o 
  -3   7  13      390.53      385.52     15.53 o 
  -2   7  13       64.65       43.92      6.60 o 
  -1   7  13        0.42       -0.85      1.64 o 
   0   7  13      110.30      110.06      4.48 o 
   1   7  13      230.65      214.31     13.81 o 
   2   7  13       22.75       25.40      2.36 o 
   3   7  13      255.17      270.67      9.04 o 
   4   7  13      442.65      467.14     10.13 o 
   5   7  13       50.92       57.01      5.90 o 
   6   7  13      143.73      143.65     13.02 o 
  -6   8  13        0.30        4.50      7.24 o 
  -5   8  13        0.82       -0.01      4.72 o 
  -4   8  13       66.01       71.35      5.46 o 
  -3   8  13       53.06       50.87      4.08 o 
  -2   8  13       22.06       32.42      3.30 o 
  -1   8  13       61.07       65.54      3.74 o 
   0   8  13      211.63      222.73     10.44 o 
   1   8  13      505.34      438.11     14.49 o 
   2   8  13      534.76      486.43      9.44 o 
   3   8  13        9.93        8.26      2.11 o 
   4   8  13      170.24      149.00      6.76 o 
   5   8  13       51.36       61.78      7.10 o 
  -6   9  13        9.43       12.68      8.10 o 
  -5   9  13        8.14       11.76      7.50 o 
  -4   9  13       84.41       89.73      5.90 o 
  -3   9  13      140.74      134.25      5.38 o 
  -2   9  13     1521.29     1540.78     24.45 o 
  -1   9  13     1244.50     1167.25     19.82 o 
   0   9  13      121.73      125.55      4.84 o 
   1   9  13        2.19        3.57      3.26 o 
   2   9  13      609.94      659.77     11.60 o 
   3   9  13        2.48        0.21      2.29 o 
   4   9  13        5.34        2.79      2.05 o 
   5   9  13       53.65       34.50      5.08 o 
  -6  10  13       38.34       45.88     10.29 o 
  -5  10  13      150.19      159.27     14.04 o 
  -4  10  13        3.50        1.27      4.40 o 
  -3  10  13       69.32       66.01      4.25 o 
  -2  10  13      467.97      421.50      9.73 o 
  -1  10  13      235.92      185.90      7.48 o 
   0  10  13      582.18      564.69     11.62 o 
   1  10  13      303.68      277.21      7.84 o 
   2  10  13      508.98      553.10     10.56 o 
   3  10  13      626.63      622.39     12.05 o 
   4  10  13       19.35       13.01      2.53 o 
   5  10  13       65.63       53.53      5.87 o 
  -5  11  13      250.71      229.25     24.21 o 
  -4  11  13       13.69       16.35      5.39 o 
  -3  11  13       78.85       84.69      4.33 o 
  -2  11  13      264.60      237.75      8.46 o 
  -1  11  13       90.58       93.19      5.07 o 
   0  11  13       19.19       18.06      3.24 o 
   1  11  13       67.96       88.02      4.93 o 
   2  11  13      780.18      779.37     15.41 o 
   3  11  13      278.41      277.93      7.35 o 
   4  11  13        9.79       10.96      2.46 o 
   5  11  13       92.46       85.86      7.16 o 
  -5  12  13       90.51       61.23     11.46 o 
  -4  12  13      505.71      492.14     15.04 o 
  -3  12  13      751.06      728.47     14.01 o 
  -2  12  13        9.66        5.29      3.06 o 
  -1  12  13       51.99       42.88      3.69 o 
   0  12  13       26.83       27.18      3.56 o 
   1  12  13      226.70      234.47      8.31 o 
   2  12  13      427.18      424.42      9.81 o 
   3  12  13        6.93        4.54      2.11 o 
   4  12  13       24.76       28.26      3.98 o 
   5  12  13        6.72        5.68      3.71 o 
  -5  13  13        5.68        1.67      6.98 o 
  -4  13  13        1.96        4.63      3.18 o 
  -3  13  13      163.74      147.73      6.19 o 
  -2  13  13      194.71      163.65      6.16 o 
  -1  13  13      207.61      191.04      7.23 o 
   0  13  13      407.35      393.22     11.08 o 
   1  13  13      323.48      314.47     19.55 o 
   2  13  13      111.92      113.41      5.41 o 
   3  13  13      515.69      522.20     10.73 o 
   4  13  13       86.51       84.25      4.91 o 
   5  13  13       43.60       38.35      6.33 o 
  -5  14  13       18.30       10.65      8.14 o 
  -4  14  13        6.62        4.95      3.18 o 
  -3  14  13      620.73      597.46     12.55 o 
  -2  14  13        2.04       -0.26      1.88 o 
  -1  14  13       69.22       58.65      4.41 o 
   0  14  13      340.38      295.94     11.60 o 
   1  14  13       46.97       55.17      8.51 o 
   2  14  13      148.21      154.78      6.50 o 
   3  14  13        6.19        2.71      2.10 o 
   4  14  13       65.55       75.56      5.40 o 
   5  14  13        5.76        5.95      4.43 o 
  -5  15  13       57.08       74.05     11.66 o 
  -4  15  13       16.03       17.31     11.93 o 
  -3  15  13       69.02       88.97      6.57 o 
  -2  15  13      144.88      124.89      5.81 o 
  -1  15  13      152.70      150.29      6.38 o 
   0  15  13      169.53      215.04     10.44 o 
   1  15  13       71.41       72.18      9.53 o 
   2  15  13       30.39       33.34      5.30 o 
   3  15  13      317.43      331.80      8.37 o 
   4  15  13        8.03        7.30      2.93 o 
   5  15  13      183.64      172.63     11.37 o 
  -5  16  13        2.09        0.49      7.65 o 
  -4  16  13        3.77        5.44     11.71 o 
  -3  16  13       39.56       35.95      5.40 o 
  -2  16  13       60.58       56.17      4.44 o 
  -1  16  13      601.34      570.24     14.23 o 
   0  16  13        0.82        1.55      3.27 o 
   1  16  13      182.35      165.47     13.52 o 
   2  16  13       88.68      107.11      9.78 o 
   3  16  13       20.29       13.37      2.99 o 
   4  16  13       28.67       23.99      6.26 o 
   5  16  13       66.73       68.85      8.04 o 
  -5  17  13       32.01       33.61      9.76 o 
  -4  17  13       39.65       38.10      7.44 o 
  -3  17  13       57.41       53.77      4.25 o 
  -2  17  13       10.29        7.09      2.49 o 
  -1  17  13      764.52      720.61     16.76 o 
   0  17  13      673.18      635.33     18.60 o 
   1  17  13       37.75       42.06      8.41 o 
   2  17  13        9.29       12.45      4.19 o 
   3  17  13        4.16        2.97      2.68 o 
   4  17  13      186.73      189.28     11.49 o 
   5  17  13       63.47       87.92      8.68 o 
  -5  18  13        9.68       10.27     15.85 o 
  -4  18  13      431.09      428.52     19.30 o 
  -3  18  13       93.82       96.61      8.42 o 
  -2  18  13        6.86        4.87      2.54 o 
  -1  18  13       25.92       22.47      4.08 o 
   0  18  13      161.54      152.02      9.17 o 
   1  18  13      523.32      488.67     21.89 o 
   2  18  13      211.35      204.28     10.49 o 
   3  18  13      112.38       97.22      8.10 o 
   4  18  13      244.08      249.11     11.82 o 
  -4  19  13      323.22      309.37     22.97 o 
  -3  19  13        1.16        1.18      3.15 o 
  -2  19  13        4.97        5.19      2.92 o 
  -1  19  13       28.88       22.84      5.23 o 
   0  19  13        8.10        8.94      3.95 o 
   1  19  13      433.80      384.26     18.95 o 
   2  19  13        2.67        0.88      4.54 o 
   3  19  13        9.22        9.39      5.34 o 
   4  19  13       13.90        9.39      5.95 o 
  -4  20  13       68.83       55.81     11.63 o 
  -3  20  13       39.51       39.52      7.38 o 
  -2  20  13      852.06      883.74     19.58 o 
  -1  20  13       68.36       69.33      7.14 o 
   0  20  13       38.79       50.86      6.43 o 
   1  20  13       86.41       95.45     16.57 o 
   2  20  13      859.45      948.47     31.12 o 
   3  20  13       55.66       67.29     20.19 o 
   4  20  13      176.16      183.90     13.40 o 
  -4  21  13       41.31       41.07      8.29 o 
  -3  21  13       21.25       24.00      6.72 o 
  -2  21  13       35.59       37.72      6.08 o 
  -1  21  13      403.92      417.78     27.29 o 
   0  21  13       59.72       44.47      6.40 o 
   1  21  13       27.74       15.21     10.72 o 
   2  21  13       81.96       95.37     10.63 o 
   3  21  13       17.53        9.09     15.81 o 
   4  21  13      589.80      613.25     28.66 o 
  -4  22  13       11.41       17.78      8.56 o 
  -3  22  13        0.26       -7.22      7.22 o 
  -2  22  13        3.04        6.18      4.32 o 
  -1  22  13      318.50      319.15     13.36 o 
   0  22  13       28.31       28.50      5.64 o 
   1  22  13        0.14       -7.75     10.02 o 
   2  22  13      192.21      223.03     21.04 o 
   3  22  13       20.27       25.03     16.63 o 
   4  22  13       60.64       53.80      9.41 o 
  -4  23  13       95.50       94.29     11.47 o 
  -3  23  13       59.11       50.57     10.56 o 
  -2  23  13      148.85      155.56     13.70 o 
  -1  23  13      340.76      337.57     14.04 o 
   0  23  13      296.87      304.40     13.24 o 
   1  23  13       82.24       93.48     18.99 o 
   2  23  13      209.87      225.39     28.60 o 
   3  23  13        1.12      -10.57     12.91 o 
  -3  24  13        0.96       -1.23     10.30 o 
  -2  24  13        6.04        5.34      7.19 o 
  -1  24  13       87.34       79.72     11.70 o 
   0  24  13        1.72        6.63      8.94 o 
   1  24  13       27.38       33.11     13.30 o 
   2  24  13        0.64        2.92     12.41 o 
   3  24  13       96.70      127.95     24.60 o 
  -3  25  13       91.03       80.88     12.84 o 
  -2  25  13       27.59       26.09     12.85 o 
  -1  25  13       35.87       33.67     11.63 o 
   0  25  13      246.62      273.33     25.58 o 
   1  25  13      240.90      240.71     27.77 o 
   2  25  13       13.43        4.52     13.58 o 
   3  25  13       14.16        0.86     15.45 o 
  -3  26  13       60.15       63.18     12.04 o 
  -2  26  13        4.16        2.11      7.11 o 
  -1  26  13        5.52       -6.54      6.54 o 
   0  26  13      110.17       98.66     18.30 o 
   1  26  13       20.19       13.30     12.26 o 
   2  26  13      112.74       65.43     19.02 o 
  -2  27  13        2.60       -0.53      7.10 o 
  -1  27  13        2.36        2.65      7.47 o 
   0  27  13      259.68      291.28     26.94 o 
   1  27  13        1.09       -3.76     10.10 o 
   2  27  13        1.30        0.56     11.69 o 
  -2  28  13       14.13       11.70      8.92 o 
  -1  28  13       15.35       12.45      9.79 o 
   0  28  13        2.23        6.34     10.03 o 
   1  28  13       50.17       41.23     14.98 o 
  -1  29  13       46.42       47.91     13.92 o 
   0  29  13      390.40      350.60     29.59 o 
   1  29  13       35.48       34.44     14.65 o 
  -6   0  14        8.03        0.81      6.41 o 
  -5   0  14      497.10      475.17     19.89 o 
  -4   0  14      195.62      163.10     11.30 o 
  -3   0  14     1214.10     1101.73     23.92 o 
  -2   0  14      917.28      908.37     20.79 o 
  -1   0  14     6292.56     6117.36    106.92 o 
   0   0  14     7017.63     6948.49    120.37 o 
   1   0  14       41.24       43.92      3.88 o 
   2   0  14     1154.33     1015.70     23.69 o 
   3   0  14        1.56       -1.12      2.33 o 
   4   0  14      401.06      399.28     11.58 o 
   5   0  14       28.04       20.23     12.86 o 
   6   0  14        0.01       -0.63      7.27 o 
  -6   1  14      261.95      239.78     12.35 o 
  -5   1  14       71.82       63.28      6.67 o 
  -4   1  14      371.82      362.94      8.36 o 
  -3   1  14        2.19        0.53      1.62 o 
  -2   1  14        2.22        0.52      1.65 o 
  -1   1  14      116.09      118.08      6.87 o 
   0   1  14     1604.89     1603.98     24.91 o 
   1   1  14      313.25      300.62      6.59 o 
   2   1  14        3.19        0.59      1.66 o 
   3   1  14      692.47      619.04     12.33 o 
   4   1  14      135.78      127.81      4.92 o 
   5   1  14       23.68       27.94      5.46 o 
   6   1  14        5.48        4.35      5.25 o 
  -6   2  14       53.20       61.86      7.55 o 
  -5   2  14      112.33      107.55      8.02 o 
  -4   2  14      520.28      492.69     10.50 o 
  -3   2  14      212.34      193.61      7.83 o 
  -2   2  14        2.77        3.03      1.83 o 
  -1   2  14       15.51       10.96      3.69 o 
   0   2  14      158.18      152.49      5.64 o 
   1   2  14      237.45      213.29      5.21 o 
   2   2  14      658.31      596.62     11.59 o 
   3   2  14       46.14       35.21      3.85 o 
   4   2  14       62.86       55.55      3.82 o 
   5   2  14       50.57       55.18      7.16 o 
  -6   3  14        0.01       -0.98      4.38 o 
  -5   3  14      229.84      187.53      9.89 o 
  -4   3  14       29.81       30.47      6.41 o 
  -3   3  14       29.64       36.25      3.60 o 
  -2   3  14      167.59      176.12      5.46 o 
  -1   3  14     2130.82     2088.88     31.09 o 
   0   3  14       32.48       34.59      3.26 o 
   1   3  14      700.59      676.25     12.27 o 
   2   3  14        2.62        0.02      1.57 o 
   3   3  14        3.62        3.08      1.81 o 
   4   3  14       91.97       78.70      4.95 o 
   5   3  14        0.01       -3.60      3.60 o 
  -6   4  14       54.97       39.38      5.86 o 
  -5   4  14      400.13      410.08     16.62 o 
  -4   4  14       13.33       13.52      3.68 o 
  -3   4  14      312.22      309.31      7.20 o 
  -2   4  14     1105.78     1071.61     18.21 o 
  -1   4  14       18.43       18.97      3.28 o 
   0   4  14       24.71       24.99      2.64 o 
   1   4  14     2308.45     2254.78     30.96 o 
   2   4  14      159.07      141.68      5.40 o 
   3   4  14      115.82      128.18      5.28 o 
   4   4  14      122.09      113.02      5.82 o 
   5   4  14       55.86       54.37      6.90 o 
  -6   5  14      248.62      214.32     26.92 o 
  -5   5  14        0.26       -0.80      4.01 o 
  -4   5  14      201.35      194.28      6.79 o 
  -3   5  14     1739.38     1644.14     25.33 o 
  -2   5  14       55.88       39.41      7.41 o 
  -1   5  14     1820.25     1822.27     25.65 o 
   0   5  14     1497.00     1500.95     22.01 o 
   1   5  14      270.57      253.73      6.88 o 
   2   5  14     1212.39     1190.78     17.32 o 
   3   5  14        0.16       -0.27      1.65 o 
   4   5  14      147.60      129.12      6.24 o 
   5   5  14       85.86       89.52      8.22 o 
  -6   6  14       30.07       24.93     14.82 o 
  -5   6  14      291.45      295.25     17.19 o 
  -4   6  14       18.09       23.92      4.14 o 
  -3   6  14       30.78       27.60      2.98 o 
  -2   6  14      501.32      544.98     11.35 o 
  -1   6  14      111.12      105.54      4.75 o 
   0   6  14        1.28        2.05      1.77 o 
   1   6  14      646.28      727.65     14.10 o 
   2   6  14       40.12       43.41      3.15 o 
   3   6  14       44.55       36.67      3.21 o 
   4   6  14       43.64       40.81      3.58 o 
   5   6  14       25.70       28.79      5.40 o 
  -6   7  14       93.14       76.18     19.94 o 
  -5   7  14       23.23       33.98     10.58 o 
  -4   7  14       56.64       64.20      5.27 o 
  -3   7  14        1.70        0.92      1.68 o 
  -2   7  14      252.02      275.36     10.27 o 
  -1   7  14        9.47       11.36      2.22 o 
   0   7  14        4.52        2.57      1.82 o 
   1   7  14      281.77      279.48      7.92 o 
   2   7  14       42.00       42.73      3.00 o 
   3   7  14       21.15       20.77      2.68 o 
   4   7  14       26.95       34.08      3.40 o 
   5   7  14       24.35       27.34      5.06 o 
  -5   8  14       64.64       63.63     10.09 o 
  -4   8  14      151.34      160.32      7.74 o 
  -3   8  14      111.91      113.86      6.57 o 
  -2   8  14     2381.34     2260.21     37.20 o 
  -1   8  14      454.67      436.84     10.14 o 
   0   8  14       40.82       37.38      3.07 o 
   1   8  14      916.75      867.69     16.11 o 
   2   8  14       50.15       41.18      3.28 o 
   3   8  14       67.25       59.37      4.67 o 
   4   8  14       88.96       82.89      4.80 o 
   5   8  14      163.86      158.49     10.39 o 
  -5   9  14        0.01       -1.03      6.37 o 
  -4   9  14      188.35      209.56      8.91 o 
  -3   9  14     1378.98     1314.02     23.62 o 
  -2   9  14      270.63      282.31      7.81 o 
  -1   9  14     1061.02      958.70     17.33 o 
   0   9  14      448.35      451.99     10.30 o 
   1   9  14      710.59      670.14     13.58 o 
   2   9  14     1926.39     1885.29     28.96 o 
   3   9  14        2.97        0.86      1.90 o 
   4   9  14        2.51        1.92      2.18 o 
   5   9  14      121.56      124.12     10.65 o 
  -5  10  14      331.03      298.60     18.20 o 
  -4  10  14      214.53      242.54     16.72 o 
  -3  10  14       16.41       21.31      5.37 o 
  -2  10  14      662.35      615.27     12.74 o 
  -1  10  14      189.55      217.58      7.12 o 
   0  10  14       77.76      102.36      8.32 o 
   1  10  14      408.80      363.35     15.68 o 
   2  10  14      187.65      192.68      9.78 o 
   3  10  14       87.39       83.69      4.70 o 
   4  10  14       87.64       75.31      4.77 o 
   5  10  14        6.64        8.47      4.04 o 
  -5  11  14        0.03       -0.55      6.68 o 
  -4  11  14      437.83      458.78     14.53 o 
  -3  11  14       21.13       20.45      2.89 o 
  -2  11  14      212.26      205.46      6.81 o 
  -1  11  14      353.79      342.15      9.18 o 
   0  11  14        0.03       -0.86      2.24 o 
   1  11  14      261.69      272.27     17.05 o 
   2  11  14        2.81       -1.94      1.94 o 
   3  11  14      436.75      470.81     10.13 o 
   4  11  14      227.22      227.98      7.23 o 
   5  11  14        0.50        4.11      3.62 o 
  -5  12  14        0.09       -0.98      7.05 o 
  -4  12  14      123.00      118.48     12.09 o 
  -3  12  14      348.78      329.77      9.44 o 
  -2  12  14       75.79       75.12      5.01 o 
  -1  12  14       11.39        3.16      2.28 o 
   0  12  14      221.51      192.55      7.79 o 
   1  12  14      109.34       95.74      7.53 o 
   2  12  14        6.47        3.32      2.35 o 
   3  12  14       35.81       39.31      3.47 o 
   4  12  14        0.91        1.20      2.61 o 
   5  12  14       64.87       61.55      6.63 o 
  -5  13  14       26.33       15.83     15.05 o 
  -4  13  14      192.02      179.14     22.01 o 
  -3  13  14      324.61      343.90     16.95 o 
  -2  13  14       18.79       23.52      2.95 o 
  -1  13  14      490.30      450.14     10.99 o 
   0  13  14     1636.12     1566.50     34.17 o 
   1  13  14      520.10      500.31     21.85 o 
   2  13  14       56.61       57.66      5.17 o 
   3  13  14      620.83      617.30     12.14 o 
   4  13  14      153.84      151.78      7.48 o 
   5  13  14        2.59        2.30      5.00 o 
  -5  14  14      153.57      156.24     15.49 o 
  -4  14  14      369.02      321.12     23.56 o 
  -3  14  14      558.62      541.54     12.41 o 
  -2  14  14      177.57      169.50      6.57 o 
  -1  14  14     1100.52     1014.60     18.85 o 
   0  14  14     1021.82      992.71     24.53 o 
   1  14  14        6.46        2.88      5.60 o 
   2  14  14      319.27      302.86     17.62 o 
   3  14  14      347.69      350.11      9.67 o 
   4  14  14      143.20      142.67     11.91 o 
   5  14  14       11.40       10.92      5.23 o 
  -5  15  14        0.91        5.07      7.80 o 
  -4  15  14        9.96       26.13      8.81 o 
  -3  15  14      429.18      447.24     10.82 o 
  -2  15  14       28.63       28.89      3.36 o 
  -1  15  14       43.75       43.28      4.47 o 
   0  15  14        7.06       13.93      4.25 o 
   1  15  14       13.89        6.46      6.26 o 
   2  15  14      183.25      197.29     11.60 o 
   3  15  14       96.57       80.72      5.36 o 
   4  15  14        3.06        0.37      3.22 o 
   5  15  14        3.03       -1.88      4.47 o 
  -5  16  14       10.02       15.61     15.00 o 
  -4  16  14      261.77      263.64     26.54 o 
  -3  16  14       55.91       61.04      4.49 o 
  -2  16  14      423.22      410.79     10.71 o 
  -1  16  14        3.92        5.15      2.63 o 
   0  16  14       12.12       14.38      4.90 o 
   1  16  14       90.65       89.08     10.77 o 
   2  16  14        7.76       10.68      4.18 o 
   3  16  14       75.69       82.32      5.41 o 
   4  16  14        0.04        0.30      3.96 o 
  -5  17  14      106.66       66.97     20.43 o 
  -4  17  14      358.51      291.19     19.68 o 
  -3  17  14       86.19       86.65      5.34 o 
  -2  17  14      436.95      446.02     11.40 o 
  -1  17  14     1182.00     1123.63     24.18 o 
   0  17  14        2.74       -1.77      3.25 o 
   1  17  14      219.38      216.77     16.37 o 
   2  17  14        0.39       -2.43      3.34 o 
   3  17  14       61.55       67.44      9.10 o 
   4  17  14        2.87       -1.83      3.92 o 
  -4  18  14        0.89       -1.91      7.71 o 
  -3  18  14        0.03       -0.40      3.00 o 
  -2  18  14     1340.25     1340.00     24.00 o 
  -1  18  14      286.74      295.24     10.14 o 
   0  18  14       16.27       14.38      4.67 o 
   1  18  14      840.99      810.54     29.24 o 
   2  18  14        3.81        5.78      4.00 o 
   3  18  14        0.24       -1.59      8.08 o 
   4  18  14      218.51      203.72     16.80 o 
  -4  19  14       95.95       83.50      9.95 o 
  -3  19  14      533.12      523.20     19.85 o 
  -2  19  14       42.42       41.52      5.63 o 
  -1  19  14       12.59       13.37      4.04 o 
   0  19  14       98.56      119.57      9.24 o 
   1  19  14        9.44       14.24      7.30 o 
   2  19  14      712.47      725.74     28.99 o 
   3  19  14       36.32       17.43     16.54 o 
   4  19  14       32.45       39.40      8.03 o 
  -4  20  14       36.22       29.44     12.16 o 
  -3  20  14        9.28        5.95      8.91 o 
  -2  20  14       51.32       56.82      6.98 o 
  -1  20  14       12.45       12.74      5.39 o 
   0  20  14       10.92       10.47      4.24 o 
   1  20  14      336.98      314.51     17.93 o 
   2  20  14       64.03       41.60     16.14 o 
   3  20  14       52.55       51.47     20.02 o 
   4  20  14       56.55       45.42      8.43 o 
  -4  21  14       94.63      101.94     15.04 o 
  -3  21  14        7.81        3.93      7.63 o 
  -2  21  14      389.13      427.06     16.15 o 
  -1  21  14      422.56      439.30     15.76 o 
   0  21  14       26.58       19.78      6.06 o 
   1  21  14        4.38        2.09     12.77 o 
   2  21  14      256.48      265.75     30.69 o 
   3  21  14      128.28      115.90     23.50 o 
   4  21  14       85.24      113.42     26.11 o 
  -4  22  14      238.43      269.27     16.33 o 
  -3  22  14        3.02        3.46     12.86 o 
  -2  22  14      621.28      601.85     33.76 o 
  -1  22  14        0.13        5.00      4.04 o 
   0  22  14        1.11       -3.49      3.49 o 
   1  22  14      334.07      294.60     28.28 o 
   2  22  14       31.01       18.35     14.84 o 
   3  22  14       37.01       26.87     16.34 o 
  -3  23  14      281.35      290.04     20.47 o 
  -2  23  14      182.24      203.31     20.39 o 
  -1  23  14      383.71      352.91     20.96 o 
   0  23  14      277.78      281.21     17.53 o 
   1  23  14        2.88        9.77     11.41 o 
   2  23  14      109.54       70.52     18.75 o 
   3  23  14      102.80      127.13     25.05 o 
  -3  24  14        0.87        6.38      7.37 o 
  -2  24  14        8.70        1.17      9.39 o 
  -1  24  14      141.14      161.98     23.07 o 
   0  24  14      199.97      210.71     24.74 o 
   1  24  14        4.28       11.06     12.25 o 
   2  24  14        4.53        0.37     12.97 o 
   3  24  14        9.19       17.89     16.83 o 
  -3  25  14       28.00       26.24      9.30 o 
  -2  25  14        0.11       -3.23     10.72 o 
  -1  25  14       10.55        6.22      7.26 o 
   0  25  14      158.59      169.47     23.05 o 
   1  25  14       40.66       58.01     16.86 o 
   2  25  14       20.15        8.43     13.14 o 
  -2  26  14       63.60       59.13     34.25 o 
  -1  26  14       23.74       18.99     10.14 o 
   0  26  14        3.54       13.70     10.95 o 
   1  26  14        0.01       15.69     12.65 o 
   2  26  14        0.08       -8.75     12.55 o 
  -2  27  14       11.25       22.59     10.92 o 
  -1  27  14       75.45       59.26     14.75 o 
   0  27  14      203.50      191.66     24.66 o 
   1  27  14       79.96       91.24     19.36 o 
  -1  28  14      188.79      165.10     22.17 o 
   0  28  14       81.61       65.12     15.91 o 
   1  28  14       18.94       13.21     13.03 o 
  -5   1  15        5.75        4.36      4.44 o 
  -4   1  15        8.39        5.38      2.06 o 
  -3   1  15       87.71       72.92      3.87 o 
  -2   1  15      439.14      459.23     10.39 o 
  -1   1  15        2.68       -0.84      2.08 o 
   0   1  15      388.49      397.69     10.43 o 
   1   1  15      235.73      290.95     15.44 o 
   2   1  15      685.64      667.37     12.76 o 
   3   1  15      126.30      128.35      6.00 o 
   4   1  15      166.71      178.02      5.60 o 
   5   1  15      117.37      143.88     10.10 o 
  -5   2  15      112.19      116.62      8.65 o 
  -4   2  15       46.32       37.60      3.21 o 
  -3   2  15       34.34       29.82      2.75 o 
  -2   2  15     1458.50     1445.58     21.51 o 
  -1   2  15        0.07       -1.94      1.94 o 
   0   2  15       59.55       73.67      4.56 o 
   1   2  15      180.07      189.06      9.09 o 
   2   2  15        3.23        4.34      1.95 o 
   3   2  15      895.93      930.98     20.60 o 
   4   2  15        0.12       -1.48      1.78 o 
   5   2  15        3.40        6.80      4.36 o 
  -6   3  15       19.06       35.17     16.26 o 
  -5   3  15       22.73       15.03      8.56 o 
  -4   3  15       93.27       98.84      4.90 o 
  -3   3  15      149.84      130.39      6.95 o 
  -2   3  15       20.85       23.76      3.05 o 
  -1   3  15      255.35      244.29      7.23 o 
   0   3  15       67.44       74.14      4.93 o 
   1   3  15      420.67      399.38     15.33 o 
   2   3  15        6.37        8.37      2.31 o 
   3   3  15       20.13       16.57      2.49 o 
   4   3  15        5.01        5.50      2.38 o 
   5   3  15       92.10       84.04      8.16 o 
  -5   4  15       12.39        7.50      4.75 o 
  -4   4  15      125.23      115.51      9.46 o 
  -3   4  15      298.68      300.25      7.30 o 
  -2   4  15      706.80      710.99     14.65 o 
  -1   4  15       47.19       50.85      3.87 o 
   0   4  15       14.88       14.48      2.58 o 
   1   4  15      330.23      305.56     11.65 o 
   2   4  15      247.84      237.86      7.09 o 
   3   4  15       78.78       80.56      4.40 o 
   4   4  15       37.24       29.07      4.16 o 
   5   4  15       87.40       73.38      7.62 o 
  -5   5  15       22.57       17.40      9.22 o 
  -4   5  15        0.33        0.75      1.99 o 
  -3   5  15       54.38       47.18      3.77 o 
  -2   5  15      625.60      572.77     14.59 o 
  -1   5  15      410.83      393.56      9.47 o 
   0   5  15      131.34      133.32      5.45 o 
   1   5  15      156.97      157.52      8.78 o 
   2   5  15        3.58        2.16      1.79 o 
   3   5  15        0.91        1.79      1.78 o 
   4   5  15        0.70        4.29      2.37 o 
   5   5  15       64.66       61.12      7.25 o 
  -5   6  15        4.99        9.87      6.47 o 
  -4   6  15       46.67       40.47      5.13 o 
  -3   6  15      525.05      545.05     12.38 o 
  -2   6  15       56.84       53.52      4.31 o 
  -1   6  15        1.25        0.48      1.90 o 
   0   6  15      397.58      381.19      8.68 o 
   1   6  15        0.29        2.68      3.28 o 
   2   6  15      366.78      369.51      8.18 o 
   3   6  15       44.96       50.99      4.19 o 
   4   6  15       45.55       36.10      3.78 o 
   5   6  15      157.02      159.33     13.64 o 
  -5   7  15      168.29      150.79     13.94 o 
  -4   7  15      276.08      280.46     10.33 o 
  -3   7  15      241.88      252.22     10.66 o 
  -2   7  15        8.51       -0.08      1.80 o 
  -1   7  15       16.93       12.91      2.37 o 
   0   7  15     1423.76     1445.08     23.51 o 
   1   7  15     1236.06     1254.72     39.46 o 
   2   7  15       38.40       38.06      3.96 o 
   3   7  15      160.56      166.76      6.95 o 
   4   7  15      268.91      259.20     10.99 o 
   5   7  15      263.86      252.08     19.40 o 
  -5   8  15       24.54       19.07     12.68 o 
  -4   8  15      105.52      122.92     17.27 o 
  -3   8  15       24.59       14.14      2.81 o 
  -2   8  15        1.39        1.18      1.97 o 
  -1   8  15        5.61        9.70      2.33 o 
   0   8  15      249.33      250.46      7.60 o 
   1   8  15       53.83       47.28      5.78 o 
   2   8  15        3.78        2.85      2.37 o 
   3   8  15       21.20       16.01      2.70 o 
   4   8  15        5.66        2.91      2.79 o 
   5   8  15      168.97      176.24     11.26 o 
  -5   9  15        2.05        1.35      6.75 o 
  -4   9  15       14.55       10.46      4.81 o 
  -3   9  15      218.20      207.65      7.20 o 
  -2   9  15      196.12      180.45      7.00 o 
  -1   9  15      111.40       93.63      5.28 o 
   0   9  15      220.39      222.10      8.61 o 
   1   9  15      386.25      411.80     14.28 o 
   2   9  15      352.82      346.36      8.98 o 
   3   9  15       35.22       39.59      3.51 o 
   4   9  15       17.94       15.64      2.96 o 
   5   9  15        8.13       13.55      4.33 o 
  -5  10  15       47.15       38.31      9.39 o 
  -4  10  15        1.77        6.91      3.92 o 
  -3  10  15       16.50       13.49      2.70 o 
  -2  10  15       82.98       74.55      5.18 o 
  -1  10  15      148.56      144.40      6.17 o 
   0  10  15        0.29       -0.26      2.32 o 
   1  10  15       29.14       24.61      4.81 o 
   2  10  15       75.48       78.85      8.68 o 
   3  10  15      137.09      132.32      5.95 o 
   4  10  15       19.03       18.91      3.46 o 
   5  10  15      277.90      285.80     15.12 o 
  -5  11  15        6.85       10.06      7.98 o 
  -4  11  15       69.30       63.59     10.73 o 
  -3  11  15       72.30       64.78      4.65 o 
  -2  11  15        5.93        7.80      2.23 o 
  -1  11  15      473.53      487.40     11.56 o 
   0  11  15       56.91       47.33      4.69 o 
   1  11  15      166.63      172.96     10.80 o 
   2  11  15      264.85      284.40     10.01 o 
   3  11  15       31.23       27.17      3.25 o 
   4  11  15      129.79      138.48      7.68 o 
   5  11  15      170.70      171.32      9.99 o 
  -5  12  15      110.30       79.59     12.23 o 
  -4  12  15       68.59       65.79     10.85 o 
  -3  12  15      500.43      480.77     18.10 o 
  -2  12  15      915.28      887.62     17.03 o 
  -1  12  15       14.77       21.99      3.27 o 
   0  12  15      256.42      264.23     13.41 o 
   1  12  15      107.88      111.21     21.44 o 
   2  12  15        3.21        0.88      2.72 o 
   3  12  15      797.31      784.62     23.91 o 
   4  12  15       46.03       45.92      6.38 o 
   5  12  15       62.55       60.42      7.17 o 
  -5  13  15        1.21       -2.48      7.74 o 
  -4  13  15      163.34      158.56     15.24 o 
  -3  13  15       68.66       67.30      4.87 o 
  -2  13  15        1.71       -0.02      1.97 o 
  -1  13  15      107.43      107.37      6.09 o 
   0  13  15      223.91      211.60     10.34 o 
   1  13  15      133.21      150.10     13.14 o 
   2  13  15        6.01        4.79      2.88 o 
   3  13  15       10.60        8.64      2.92 o 
   4  13  15       29.00       39.72      5.38 o 
   5  13  15       56.79       61.56      7.71 o 
  -5  14  15        3.11       14.18     15.61 o 
  -4  14  15       11.80        5.04      7.59 o 
  -3  14  15        2.32        5.14      3.25 o 
  -2  14  15       99.55       92.97      6.39 o 
  -1  14  15        9.51        4.98      2.77 o 
   0  14  15       54.33       67.48      6.70 o 
   1  14  15       43.61       37.30      8.12 o 
   2  14  15        2.06        2.79      3.50 o 
   3  14  15        0.85        1.52      2.48 o 
   4  14  15       97.40       91.87      7.23 o 
  -5  15  15       33.56       26.36     17.43 o 
  -4  15  15        0.52       -1.63      7.48 o 
  -3  15  15       12.77       10.21      2.82 o 
  -2  15  15        0.30       -0.38      3.52 o 
  -1  15  15       61.07       71.74      5.70 o 
   0  15  15      188.69      193.71     10.32 o 
   1  15  15      216.53      199.43     15.09 o 
   2  15  15      236.83      248.91     11.73 o 
   3  15  15      116.22      126.40     10.47 o 
   4  15  15      149.48      141.16      8.67 o 
  -4  16  15      250.37      226.31     18.47 o 
  -3  16  15       73.75       69.16      4.86 o 
  -2  16  15      358.72      364.36     10.23 o 
  -1  16  15       73.24       63.46      5.61 o 
   0  16  15       14.83       19.43      5.04 o 
   1  16  15      207.60      206.41     15.65 o 
   2  16  15       10.82        1.87      3.96 o 
   3  16  15      416.28      439.48     16.08 o 
   4  16  15       81.09       86.46      8.22 o 
  -4  17  15        3.58        3.36      8.09 o 
  -3  17  15        2.08        8.94      5.26 o 
  -2  17  15       42.44       44.50      4.42 o 
  -1  17  15        0.30       -1.73      2.58 o 
   0  17  15      251.83      251.01     11.72 o 
   1  17  15      520.44      527.85     23.23 o 
   2  17  15       41.73       46.55      9.09 o 
   3  17  15       30.09       27.31     13.20 o 
   4  17  15        1.69        3.32      4.30 o 
  -4  18  15       18.66       24.69     10.41 o 
  -3  18  15        0.42       -2.64      4.69 o 
  -2  18  15       86.97       85.02      7.61 o 
  -1  18  15      156.65      172.67      9.95 o 
   0  18  15       44.92       39.26      6.00 o 
   1  18  15       15.88       22.35     11.01 o 
   2  18  15        1.47        3.56      6.22 o 
   3  18  15      195.74      180.50     25.51 o 
   4  18  15       39.51       22.19      7.91 o 
  -4  19  15        0.18       -1.09      8.94 o 
  -3  19  15       25.14       21.10      6.69 o 
  -2  19  15       54.29       54.21     11.01 o 
  -1  19  15        3.94        1.54      3.57 o 
   0  19  15        0.68       -2.26      3.56 o 
   1  19  15       46.23       42.05     13.48 o 
   2  19  15        4.50        3.03      6.65 o 
   3  19  15       15.79       -3.85     15.20 o 
   4  19  15        8.37       -2.22     16.97 o 
  -4  20  15       39.97       35.05     11.26 o 
  -3  20  15      197.21      220.21     26.39 o 
  -2  20  15       84.88       93.57      8.66 o 
  -1  20  15      174.74      181.78     11.63 o 
   0  20  15      121.28      139.72     10.18 o 
   1  20  15       13.56       17.07      9.47 o 
   2  20  15      142.92      143.06     16.02 o 
   3  20  15        2.92        5.68     15.78 o 
  -3  21  15       41.88       36.40      9.51 o 
  -2  21  15        1.28       -0.11      6.41 o 
  -1  21  15       37.68       48.04      6.71 o 
   0  21  15      225.61      241.77     12.26 o 
   1  21  15      223.55      235.28     17.57 o 
   2  21  15       19.11       23.33     15.60 o 
   3  21  15       47.72       25.78     17.96 o 
  -3  22  15       22.05       13.25      7.74 o 
  -2  22  15       42.78       29.44      9.40 o 
  -1  22  15       52.02       43.76     10.07 o 
   0  22  15        4.75       11.27      8.08 o 
   1  22  15       80.32       91.11     11.92 o 
   2  22  15       20.29       24.13     15.07 o 
   3  22  15       43.28       42.77     17.89 o 
  -3  23  15        4.88       -0.19      6.39 o 
  -2  23  15       17.80        5.84      7.60 o 
  -1  23  15        1.57       -0.35      9.43 o 
   0  23  15       59.68       60.28     21.07 o 
   1  23  15      234.28      237.07     28.36 o 
   2  23  15       29.74       29.20     16.67 o 
   3  23  15        3.18       12.68     16.10 o 
  -3  24  15       20.23       18.11      9.11 o 
  -2  24  15        0.75       -4.37      6.29 o 
  -1  24  15       49.12       36.10      9.57 o 
   0  24  15       24.37       33.02     12.87 o 
   1  24  15        5.69       -0.36     11.91 o 
   2  24  15      101.37       93.27     21.68 o 
  -2  25  15        2.25       -3.33     20.06 o 
  -1  25  15       69.88       63.36     11.30 o 
   0  25  15        0.30        0.20      9.63 o 
   1  25  15        7.06       -6.81      9.69 o 
   2  25  15      108.87      107.69     22.55 o 
  -2  26  15      282.02      288.03     20.17 o 
  -1  26  15       20.12       22.46     10.73 o 
   0  26  15       79.34       54.98     15.59 o 
   1  26  15        1.78       -7.36     10.26 o 
  -1  27  15        7.49       11.40     10.31 o 
   0  27  15        0.28       -2.58      9.91 o 
   1  27  15        0.04       -2.64     11.07 o 
  -5   0  16       21.72       25.89      8.90 o 
  -4   0  16       18.11       18.79      2.87 o 
  -3   0  16      315.56      304.47     10.73 o 
  -2   0  16       27.24       19.35      3.85 o 
  -1   0  16        3.78       -0.04      2.93 o 
   0   0  16       71.11       70.27      8.83 o 
   1   0  16        1.92       -0.69      3.94 o 
   2   0  16      472.23      521.13     21.81 o 
   3   0  16        4.25       -1.62      2.57 o 
   4   0  16       31.63       34.90      5.60 o 
   5   0  16       53.08       59.46     10.63 o 
  -5   1  16       23.71       23.21      5.40 o 
  -4   1  16       57.27       68.50      3.80 o 
  -3   1  16       75.72       75.33      4.20 o 
  -2   1  16      331.43      323.02      8.04 o 
  -1   1  16      260.92      258.93      8.48 o 
   0   1  16      421.15      424.23     11.14 o 
   1   1  16      188.93      172.69      8.06 o 
   2   1  16       95.80       82.15      4.80 o 
   3   1  16        0.22       -0.50      2.02 o 
   4   1  16        0.11       -0.21      1.81 o 
   5   1  16       56.78       56.99      7.04 o 
  -5   2  16        7.86        7.84      4.83 o 
  -4   2  16       15.44       14.92      1.81 o 
  -3   2  16       70.47       68.57      4.00 o 
  -2   2  16        7.55        6.73      2.37 o 
  -1   2  16        8.39        4.05      2.09 o 
   0   2  16      354.32      388.49     10.58 o 
   1   2  16       41.41       56.82      5.43 o 
   2   2  16      247.95      277.95      7.85 o 
   3   2  16       30.02       32.61      3.51 o 
   4   2  16        3.17        4.62      2.22 o 
   5   2  16        1.13        2.25      4.10 o 
  -5   3  16       25.08       35.49      6.26 o 
  -4   3  16        0.35        1.12      2.04 o 
  -3   3  16       25.86       25.51      2.81 o 
  -2   3  16      966.14      918.83     16.82 o 
  -1   3  16        1.50        1.38      1.95 o 
   0   3  16      416.94      446.41     15.10 o 
   1   3  16       66.54       53.77      6.03 o 
   2   3  16      151.30      123.11      6.55 o 
   3   3  16      211.89      222.47      6.69 o 
   4   3  16      375.75      388.24     10.35 o 
   5   3  16       90.38       76.34      7.88 o 
  -5   4  16       15.13        6.68      4.81 o 
  -4   4  16        7.26        4.15      2.46 o 
  -3   4  16      325.71      347.07      9.48 o 
  -2   4  16      269.90      271.46     11.72 o 
  -1   4  16      107.71      101.27      5.36 o 
   0   4  16        2.56        1.74      2.52 o 
   1   4  16      268.20      260.21     11.09 o 
   2   4  16      148.63      130.88      6.76 o 
   3   4  16       38.10       34.68      3.29 o 
   4   4  16       24.87       22.89      3.45 o 
   5   4  16       98.52      104.87      9.08 o 
  -5   5  16       87.30       99.09     11.78 o 
  -4   5  16      201.77      202.77     18.35 o 
  -3   5  16       11.26        3.79      2.05 o 
  -2   5  16       27.85       27.27      3.25 o 
  -1   5  16      367.09      383.32      9.57 o 
   0   5  16      289.73      282.74     13.50 o 
   1   5  16       10.52        6.49      3.47 o 
   2   5  16       28.80       18.36      3.31 o 
   3   5  16       34.19       29.27      3.08 o 
   4   5  16      564.03      596.51     15.33 o 
   5   5  16       38.98       58.51      7.19 o 
  -5   6  16       42.42       25.98      8.31 o 
  -4   6  16      281.18      279.25     10.41 o 
  -3   6  16       14.03       12.75      2.85 o 
  -2   6  16      189.91      185.72      7.47 o 
  -1   6  16       62.14       55.84      4.25 o 
   0   6  16     1140.34     1123.66     19.76 o 
   1   6  16        3.51       -2.68      3.27 o 
   2   6  16      284.53      301.74      9.36 o 
   3   6  16       65.71       50.95      4.22 o 
   4   6  16        3.97        4.49      2.56 o 
   5   6  16       16.28       21.67      5.97 o 
  -5   7  16        1.00       -2.33      6.30 o 
  -4   7  16        0.45       -1.88      2.69 o 
  -3   7  16       29.25       31.52      3.58 o 
  -2   7  16        6.56        6.15      2.27 o 
  -1   7  16       13.39       12.46      2.60 o 
   0   7  16       27.58       26.42      5.14 o 
   1   7  16       33.28       28.01      6.72 o 
   2   7  16       92.26       97.70      8.86 o 
   3   7  16        4.35        2.14      2.29 o 
   4   7  16      108.24       99.44      6.90 o 
   5   7  16       60.67       55.93      8.99 o 
  -5   8  16      188.47      156.94     14.94 o 
  -4   8  16      317.67      319.44     18.58 o 
  -3   8  16        4.66        3.80      3.75 o 
  -2   8  16      187.06      196.65     13.53 o 
  -1   8  16       63.68       70.40      5.51 o 
   0   8  16     1317.31     1322.50     22.39 o 
   1   8  16       69.76       83.72      7.43 o 
   2   8  16      155.82      171.23      8.85 o 
   3   8  16      132.92      141.61      8.23 o 
   4   8  16       84.56       81.38      6.49 o 
   5   8  16        1.55        7.09      5.87 o 
  -5   9  16       55.70       69.72     11.32 o 
  -4   9  16      378.33      345.08     19.24 o 
  -3   9  16       57.63       67.51      4.79 o 
  -2   9  16        5.12        1.18      2.67 o 
  -1   9  16      259.09      252.86      8.04 o 
   0   9  16       84.19       84.89      9.21 o 
   1   9  16       20.53       29.03      5.15 o 
   2   9  16      103.11      105.79      6.91 o 
   3   9  16       52.60       55.73      5.67 o 
   4   9  16      154.50      165.18     13.26 o 
   5   9  16        0.13        1.74      4.50 o 
  -5  10  16       25.96       25.30      8.91 o 
  -4  10  16        4.94        7.08      7.19 o 
  -3  10  16      236.44      230.15      7.98 o 
  -2  10  16      159.39      179.62      8.65 o 
  -1  10  16      239.21      244.48     11.87 o 
   0  10  16       10.95       12.17      6.03 o 
   1  10  16      461.76      495.36     27.48 o 
   2  10  16       59.43       68.59      5.76 o 
   3  10  16        2.55        2.50      2.44 o 
   4  10  16       65.42       71.97      9.38 o 
   5  10  16       75.51       85.53     10.38 o 
  -5  11  16       16.27       18.64      8.68 o 
  -4  11  16       69.04       65.88     10.97 o 
  -3  11  16      145.95      149.38      6.59 o 
  -2  11  16      291.23      281.73      9.37 o 
  -1  11  16       67.28       81.76      5.33 o 
   0  11  16      186.44      197.80     10.21 o 
   1  11  16       17.08       23.68      4.81 o 
   2  11  16       38.06       32.12      4.45 o 
   3  11  16        0.12       -2.38      2.38 o 
   4  11  16      218.18      229.74     17.10 o 
   5  11  16       29.80       26.87      5.83 o 
  -5  12  16        5.24        1.52     14.45 o 
  -4  12  16       29.26       26.01      9.06 o 
  -3  12  16       13.48       12.31      2.87 o 
  -2  12  16        1.18        0.36      2.14 o 
  -1  12  16       38.05       35.15      4.09 o 
   0  12  16       61.27       61.67      6.70 o 
   1  12  16      113.78      126.85     12.76 o 
   2  12  16      119.33      118.14      9.20 o 
   3  12  16        1.16        0.10      2.43 o 
   4  12  16       41.31       39.07      5.43 o 
  -5  13  16       23.35       32.00     18.12 o 
  -4  13  16        2.99        2.92      7.36 o 
  -3  13  16      413.98      434.29     14.30 o 
  -2  13  16      388.33      397.27     15.16 o 
  -1  13  16        6.86        0.63      2.46 o 
   0  13  16      139.95      135.27     11.80 o 
   1  13  16      260.40      298.74     17.80 o 
   2  13  16        5.15       -0.91      3.83 o 
   3  13  16       21.60       13.95      3.83 o 
   4  13  16        5.88        3.86      4.77 o 
  -4  14  16        3.27        0.56      7.78 o 
  -3  14  16      638.19      644.64     22.24 o 
  -2  14  16       63.76       62.33      4.80 o 
  -1  14  16       24.85       23.80      4.77 o 
   0  14  16        1.08       -2.81      3.24 o 
   1  14  16      259.84      294.38     17.48 o 
   2  14  16      368.29      391.33     24.30 o 
   3  14  16       51.51       60.91      6.12 o 
   4  14  16        0.01        5.23      3.87 o 
  -4  15  16      215.37      198.68     17.88 o 
  -3  15  16       81.21       87.91     12.56 o 
  -2  15  16        4.30        1.92      2.38 o 
  -1  15  16      255.29      266.45     10.47 o 
   0  15  16       62.78       46.92      6.36 o 
   1  15  16       55.54       55.22      9.90 o 
   2  15  16      155.46      164.41     14.80 o 
   3  15  16       56.12       61.97      7.73 o 
   4  15  16        1.38        2.63      3.65 o 
  -4  16  16        8.61        4.78      8.24 o 
  -3  16  16      114.70      115.00     13.83 o 
  -2  16  16        1.68       -1.80      3.46 o 
  -1  16  16      182.48      183.23      8.36 o 
   0  16  16      159.71      154.68     17.71 o 
   1  16  16      408.50      413.42     20.81 o 
   2  16  16      408.43      425.76     24.11 o 
   3  16  16       71.45       70.68     10.83 o 
   4  16  16        0.42        1.58      3.75 o 
  -4  17  16        2.83        3.85     11.19 o 
  -3  17  16        4.86        4.86      8.44 o 
  -2  17  16      128.68      126.39      7.42 o 
  -1  17  16        2.20       -0.62      3.42 o 
   0  17  16       25.77       29.26      5.69 o 
   1  17  16       33.69       38.04      8.75 o 
   2  17  16       13.33        3.57      6.55 o 
   3  17  16      143.14      152.03     18.39 o 
   4  17  16       73.84       68.14     21.92 o 
  -4  18  16        0.26       -0.43      8.68 o 
  -3  18  16        0.07        8.57      8.64 o 
  -2  18  16      160.70      165.67     15.42 o 
  -1  18  16        0.05        2.41      3.59 o 
   0  18  16      180.19      165.08     18.85 o 
   1  18  16       79.41       94.02     12.23 o 
   2  18  16       34.04       20.15      7.97 o 
   3  18  16       46.47       33.52      9.28 o 
   4  18  16        9.09        3.50     17.62 o 
  -4  19  16       80.00       68.04     13.26 o 
  -3  19  16        3.87       -0.54      5.45 o 
  -2  19  16      135.42      146.42     10.49 o 
  -1  19  16      148.01      162.09     10.63 o 
   0  19  16       54.95       53.13      7.12 o 
   1  19  16       21.38       15.81      7.91 o 
   2  19  16      126.29      135.58     14.03 o 
   3  19  16      161.44      171.14     28.25 o 
  -3  20  16        0.45        3.08      6.25 o 
  -2  20  16       44.08       23.13      8.90 o 
  -1  20  16        3.12       -2.27      3.75 o 
   0  20  16       69.52       70.68      8.80 o 
   1  20  16       58.17       55.44     10.44 o 
   2  20  16       46.85       64.23     10.75 o 
   3  20  16        5.34       -1.35     14.29 o 
  -3  21  16       88.30       85.17     16.32 o 
  -2  21  16      133.75      142.26     15.09 o 
  -1  21  16       36.99       26.33     16.65 o 
   0  21  16       45.73       47.20     10.49 o 
   1  21  16        6.35       -3.08      6.98 o 
   2  21  16        0.41       -0.33     14.08 o 
   3  21  16       12.65        6.97     16.66 o 
  -3  22  16        0.02       -0.79     12.14 o 
  -2  22  16       62.06       63.06     21.61 o 
  -1  22  16        0.37       -3.71     13.91 o 
   0  22  16      180.33      173.34     17.24 o 
   1  22  16       28.73       17.53      8.50 o 
   2  22  16        4.30      -12.44     12.44 o 
   3  22  16       78.35       51.18     20.53 o 
  -3  23  16        0.12      -15.35     15.35 o 
  -2  23  16       79.31       50.90     11.27 o 
  -1  23  16      144.21      154.85     15.73 o 
   0  23  16       97.78      104.59     13.58 o 
   1  23  16       77.56       48.75     16.87 o 
   2  23  16        1.37        4.84     15.27 o 
  -2  24  16       14.97       19.08      9.00 o 
  -1  24  16      146.23      142.82     15.19 o 
   0  24  16        0.00       -2.58      8.21 o 
   1  24  16      418.53      405.65     33.82 o 
   2  24  16       22.26       28.25     16.02 o 
  -2  25  16       96.74       86.09     13.36 o 
  -1  25  16       49.68       50.97     11.24 o 
   0  25  16      104.60       95.68     18.88 o 
   1  25  16        0.63      -11.19     11.19 o 
  -1  26  16       79.63       73.12     16.10 o 
   0  26  16       40.66       48.34     14.81 o 
   1  26  16        2.50       24.42     13.98 o 
  -5   1  17       17.82       15.36      6.59 o 
  -4   1  17       79.06       85.55      6.03 o 
  -3   1  17      337.36      328.91      8.19 o 
  -2   1  17      488.68      483.61     11.20 o 
  -1   1  17      111.01      114.88      6.47 o 
   0   1  17       37.87       38.58      4.16 o 
   1   1  17      746.47      746.99     20.76 o 
   2   1  17      175.40      169.05      8.55 o 
   3   1  17       83.26       80.34      5.24 o 
   4   1  17      126.92      132.74      9.57 o 
   5   1  17        0.45        3.82      4.77 o 
  -5   2  17       84.42       78.36      8.28 o 
  -4   2  17        2.48        0.89      1.63 o 
  -3   2  17        9.81        8.02      2.27 o 
  -2   2  17       75.63       68.63      4.69 o 
  -1   2  17       59.56       55.54      4.80 o 
   0   2  17       67.81       75.41      5.35 o 
   1   2  17      527.48      536.34     16.81 o 
   2   2  17      300.12      275.32     10.77 o 
   3   2  17        9.99        9.13      2.44 o 
   4   2  17       96.62      104.53      8.64 o 
   5   2  17        6.58        6.29      5.77 o 
  -5   3  17       87.66       88.23      8.58 o 
  -4   3  17        9.98       11.35      1.83 o 
  -3   3  17       35.99       30.46      3.37 o 
  -2   3  17        1.25       -1.09      1.88 o 
  -1   3  17       90.22       89.01      6.67 o 
   0   3  17      353.28      348.18     10.36 o 
   1   3  17       38.04       35.97      6.00 o 
   2   3  17       21.70       24.59      4.51 o 
   3   3  17      393.76      396.19      9.34 o 
   4   3  17        9.97        5.19      4.34 o 
   5   3  17        6.50        2.29      5.53 o 
  -5   4  17       34.20       29.83      8.75 o 
  -4   4  17      171.72      181.32     26.17 o 
  -3   4  17      168.28      168.27      7.63 o 
  -2   4  17        1.45       -0.73      1.97 o 
  -1   4  17     1646.88     1601.14     25.98 o 
   0   4  17      216.06      225.18      8.23 o 
   1   4  17      457.25      484.14     16.04 o 
   2   4  17      189.91      184.38      9.07 o 
   3   4  17      102.25      118.47      5.65 o 
   4   4  17      316.80      346.40     13.56 o 
   5   4  17       50.16       36.07      6.27 o 
  -5   5  17        0.01       -8.52      9.06 o 
  -4   5  17      183.78      173.76     16.13 o 
  -3   5  17      833.90      796.16     24.68 o 
  -2   5  17       21.30       20.71      5.94 o 
  -1   5  17       76.47       82.99      6.76 o 
   0   5  17      398.81      422.95     10.65 o 
   1   5  17      299.19      288.38     12.10 o 
   2   5  17       16.04       12.36      4.16 o 
   3   5  17        1.64        4.11      2.54 o 
   4   5  17      218.89      224.85     11.40 o 
   5   5  17       14.55       12.71      5.09 o 
  -5   6  17        8.19       11.29      7.69 o 
  -4   6  17       79.90       85.01     12.21 o 
  -3   6  17       32.92       28.52      4.41 o 
  -2   6  17       25.41       20.11      3.55 o 
  -1   6  17      319.62      334.52      9.18 o 
   0   6  17       59.56       60.54      4.75 o 
   1   6  17       28.78       21.85      4.84 o 
   2   6  17      102.34      127.11      9.33 o 
   3   6  17      113.81      118.97      6.30 o 
   4   6  17       17.23       14.58      6.81 o 
   5   6  17       72.10       79.30      8.31 o 
  -5   7  17      106.90      107.65     12.98 o 
  -4   7  17        0.02        0.18      6.73 o 
  -3   7  17      337.59      307.81      9.39 o 
  -2   7  17       37.63       43.07      6.70 o 
  -1   7  17        0.09        1.97      2.40 o 
   0   7  17      492.78      500.95     18.87 o 
   1   7  17       17.19       17.71      4.72 o 
   2   7  17      112.92      118.16     11.75 o 
   3   7  17      159.62      147.78      7.97 o 
   4   7  17        1.21        0.39      3.82 o 
   5   7  17       41.66       47.67      7.23 o 
  -5   8  17      140.20      126.93     14.05 o 
  -4   8  17      145.50      130.78     13.56 o 
  -3   8  17        7.82        8.24      2.62 o 
  -2   8  17       64.83       66.64      5.09 o 
  -1   8  17      502.45      509.43     13.26 o 
   0   8  17       44.98       45.48      4.12 o 
   1   8  17      226.94      227.73     11.03 o 
   2   8  17       41.69       35.22      5.81 o 
   3   8  17        6.45        6.64      3.23 o 
   4   8  17       21.93       24.41      5.60 o 
   5   8  17       85.88       83.36      9.34 o 
  -5   9  17       65.91       49.41     18.33 o 
  -4   9  17      335.21      286.25     22.35 o 
  -3   9  17      739.09      702.76     25.42 o 
  -2   9  17        0.13       -1.83      1.83 o 
  -1   9  17       29.74       22.44      3.59 o 
   0   9  17       48.09       56.89      6.84 o 
   1   9  17       32.91       23.48      5.00 o 
   2   9  17       25.95       17.83      4.83 o 
   3   9  17       29.02       27.19      4.06 o 
   4   9  17       92.86       97.80      8.55 o 
  -5  10  17       62.86       60.20     18.78 o 
  -4  10  17      105.61       87.17     12.19 o 
  -3  10  17        1.98       -2.31      3.26 o 
  -2  10  17        1.11       -1.01      2.26 o 
  -1  10  17     1598.19     1607.23     26.98 o 
   0  10  17      103.54      106.29      8.31 o 
   1  10  17       42.54       35.66      5.73 o 
   2  10  17      211.72      212.53     11.33 o 
   3  10  17      163.25      169.61      8.59 o 
   4  10  17       15.33       15.99      5.08 o 
  -5  11  17       31.01       10.63     16.23 o 
  -4  11  17      158.73      135.66     14.57 o 
  -3  11  17        2.10        1.94      2.41 o 
  -2  11  17        5.81        2.97      2.56 o 
  -1  11  17       55.17       41.97      6.98 o 
   0  11  17        9.78        2.64      6.70 o 
   1  11  17       88.39      101.58     11.82 o 
   2  11  17        5.35        2.70      4.10 o 
   3  11  17       11.55        9.07      3.65 o 
   4  11  17        2.93        1.35      3.87 o 
  -4  12  17       31.12       40.97     10.32 o 
  -3  12  17      140.25      135.02     14.22 o 
  -2  12  17      214.48      218.97      8.61 o 
  -1  12  17      172.28      174.68      8.03 o 
   0  12  17      548.94      567.85     19.31 o 
   1  12  17      157.30      132.18     14.26 o 
   2  12  17        1.47        4.22      4.18 o 
   3  12  17        4.55        4.86      3.84 o 
   4  12  17       10.22       17.31      4.95 o 
  -4  13  17       94.89       89.85     14.08 o 
  -3  13  17      429.83      409.32     21.52 o 
  -2  13  17      108.16      102.20      6.62 o 
  -1  13  17       89.96      109.51      9.52 o 
   0  13  17      173.10      184.96     10.45 o 
   1  13  17      219.54      202.05     16.10 o 
   2  13  17      448.77      462.40     22.47 o 
   3  13  17       28.61       25.52      4.50 o 
   4  13  17      153.82      152.75      9.35 o 
  -4  14  17       13.08       12.32      8.97 o 
  -3  14  17       40.00       49.72     10.46 o 
  -2  14  17      101.54       90.91      6.37 o 
  -1  14  17        9.56       11.80      3.12 o 
   0  14  17      177.77      191.92     10.77 o 
   1  14  17       31.46       35.02      8.83 o 
   2  14  17      186.23      215.13     20.44 o 
   3  14  17        0.03       -0.49      4.21 o 
   4  14  17        7.16        8.46      4.27 o 
  -4  15  17       31.37       32.49     10.37 o 
  -3  15  17      261.75      248.61     18.37 o 
  -2  15  17       31.20       24.15      3.76 o 
  -1  15  17       60.48       59.12      5.50 o 
   0  15  17      144.89      176.80     10.42 o 
   1  15  17      214.75      220.93     17.02 o 
   2  15  17      248.55      233.85     16.65 o 
   3  15  17       28.11       33.69      8.78 o 
   4  15  17      219.00      213.45     17.72 o 
  -4  16  17        2.04        7.55      9.09 o 
  -3  16  17       36.61       20.84      9.93 o 
  -2  16  17       46.67       61.57      7.08 o 
  -1  16  17       27.25       24.66      5.30 o 
   0  16  17       20.06       31.46      6.10 o 
   1  16  17       10.96       13.36     16.55 o 
   2  16  17       35.65       37.38      9.27 o 
   3  16  17       14.31       11.08      7.45 o 
   4  16  17       16.29        7.93     12.66 o 
  -4  17  17       78.83       81.41     13.76 o 
  -3  17  17       47.58       38.58     10.95 o 
  -2  17  17      303.96      319.52     13.85 o 
  -1  17  17        5.16        3.52      3.99 o 
   0  17  17        0.44        1.46      4.81 o 
   1  17  17       16.84       14.64      8.43 o 
   2  17  17       83.59       77.53     11.48 o 
   3  17  17      156.01      150.66     14.94 o 
  -4  18  17       62.02       33.44     20.25 o 
  -3  18  17        5.84       -0.54      8.64 o 
  -2  18  17        1.03        0.60      6.49 o 
  -1  18  17      326.32      341.84     14.25 o 
   0  18  17       14.80        4.41      5.17 o 
   1  18  17       11.65       20.53      8.39 o 
   2  18  17       24.13       23.09      8.43 o 
   3  18  17       15.30       26.52     15.20 o 
  -3  19  17      161.44      173.90     27.84 o 
  -2  19  17       75.01       75.76     29.86 o 
  -1  19  17       69.37       60.20     11.20 o 
   0  19  17       66.56       63.35      7.77 o 
   1  19  17      127.25      141.51     14.63 o 
   2  19  17        1.74       -5.20      6.38 o 
   3  19  17      121.43      120.31     25.67 o 
  -3  20  17        0.05      -14.58     14.58 o 
  -2  20  17       10.45       20.06      7.99 o 
  -1  20  17      154.44      175.64     33.57 o 
   0  20  17      139.10      159.74     15.81 o 
   1  20  17        0.05       -1.94      7.27 o 
   2  20  17        7.98        7.30      7.73 o 
   3  20  17       45.25       42.58     19.76 o 
  -3  21  17        5.71       -1.77     16.55 o 
  -2  21  17      128.74      145.75     15.38 o 
  -1  21  17       57.78       53.95     20.39 o 
   0  21  17       27.13       21.05      9.28 o 
   1  21  17       12.27       15.07      8.52 o 
   2  21  17       58.37       61.36     18.90 o 
  -2  22  17       66.98       52.64     11.46 o 
  -1  22  17       61.83       64.01     16.81 o 
   0  22  17       30.03       23.25      9.34 o 
   1  22  17       29.34       32.66     11.53 o 
   2  22  17        7.80      -13.49     14.27 o 
  -2  23  17       50.67       62.18     16.99 o 
  -1  23  17        8.73       18.04      8.69 o 
   0  23  17        6.88        3.35      7.99 o 
   1  23  17       40.17       31.38     15.20 o 
   2  23  17       43.35       13.76     15.95 o 
  -2  24  17        9.23      -14.72     14.72 o 
  -1  24  17      260.19      217.10     18.76 o 
   0  24  17        5.32        5.65      8.44 o 
   1  24  17        4.84        4.06     13.38 o 
  -1  25  17       20.76       20.91     11.57 o 
   0  25  17        3.87        2.22      9.68 o 
  -5   0  18       66.84       48.00     10.87 o 
  -4   0  18      266.54      243.83     15.87 o 
  -3   0  18       10.44        4.91      4.01 o 
  -2   0  18       15.89       10.86      4.03 o 
  -1   0  18     1399.79     1488.46     38.62 o 
   0   0  18       71.90       84.58      8.40 o 
   1   0  18      482.99      496.21     27.51 o 
   2   0  18     1059.53     1121.64     35.68 o 
   3   0  18      577.36      594.62     18.73 o 
   4   0  18      613.18      590.96     41.86 o 
  -5   1  18      146.78      137.87     16.07 o 
  -4   1  18      142.78      143.32     10.50 o 
  -3   1  18      266.30      267.75      7.70 o 
  -2   1  18       78.95       89.31      5.37 o 
  -1   1  18        0.46        3.66      2.67 o 
   0   1  18      343.17      346.87     10.45 o 
   1   1  18       35.10       36.72      9.14 o 
   2   1  18        6.62       11.63      4.02 o 
   3   1  18       35.64       30.18      4.36 o 
   4   1  18        2.01        0.26      5.52 o 
  -5   2  18       69.73       76.44      9.24 o 
  -4   2  18      105.44       86.12      8.66 o 
  -3   2  18       21.70       18.75      3.07 o 
  -2   2  18        3.77        4.29      2.98 o 
  -1   2  18        0.87        0.28      2.49 o 
   0   2  18        8.10        9.41      3.00 o 
   1   2  18       14.75       35.26      5.64 o 
   2   2  18        4.78        1.21      3.43 o 
   3   2  18      419.09      435.01     12.60 o 
   4   2  18       42.99       49.53      6.80 o 
   5   2  18        9.81       15.66      6.36 o 
  -5   3  18       10.15        4.68     15.44 o 
  -4   3  18       94.63      114.46     12.66 o 
  -3   3  18      141.98      147.19      6.47 o 
  -2   3  18        5.63        6.89      2.56 o 
  -1   3  18      154.68      166.74      7.41 o 
   0   3  18      504.20      555.67     13.84 o 
   1   3  18      274.20      320.32     13.03 o 
   2   3  18       10.85        8.74      3.75 o 
   3   3  18       27.55       23.90      4.35 o 
   4   3  18      335.36      327.33     13.68 o 
  -5   4  18        6.56        5.82     15.38 o 
  -4   4  18      105.46       97.87     12.19 o 
  -3   4  18        2.94        0.03      2.17 o 
  -2   4  18       76.89       91.05      5.89 o 
  -1   4  18      300.98      312.25      9.05 o 
   0   4  18        5.76        9.10      2.79 o 
   1   4  18       36.83       35.22      7.01 o 
   2   4  18       28.29       28.37      5.51 o 
   3   4  18      315.87      326.81     10.80 o 
   4   4  18       21.92       18.08      7.36 o 
  -5   5  18       17.63       27.37     17.73 o 
  -4   5  18        8.12       -2.58      6.74 o 
  -3   5  18       73.07       72.72      7.42 o 
  -2   5  18      734.32      762.10     17.76 o 
  -1   5  18      156.41      146.86      6.42 o 
   0   5  18      112.31      121.60      6.91 o 
   1   5  18      196.83      217.30     10.95 o 
   2   5  18      196.88      205.74     10.97 o 
   3   5  18        5.99        5.76      3.39 o 
   4   5  18       63.48       56.18      7.83 o 
  -5   6  18      116.78      138.92     24.90 o 
  -4   6  18       38.54       35.16      9.41 o 
  -3   6  18       43.34       40.56      5.99 o 
  -2   6  18      489.82      500.47     19.30 o 
  -1   6  18       10.35       10.10      2.83 o 
   0   6  18       31.66       50.19      4.73 o 
   1   6  18       18.25       19.08      5.04 o 
   2   6  18      167.80      162.62     10.28 o 
   3   6  18      103.83      105.42      9.12 o 
   4   6  18      117.83      125.96      9.66 o 
  -5   7  18        0.02      -15.21     15.21 o 
  -4   7  18      126.13      121.33     13.72 o 
  -3   7  18      129.98      129.10      6.55 o 
  -2   7  18       41.12       38.58      4.32 o 
  -1   7  18       47.19       45.00      4.61 o 
   0   7  18       10.94       16.24      3.76 o 
   1   7  18      147.17      170.48     10.18 o 
   2   7  18        8.85       11.90      4.65 o 
   3   7  18       17.09       10.40      3.60 o 
   4   7  18        0.91        3.79      4.29 o 
  -5   8  18       36.76       32.10     18.86 o 
  -4   8  18        1.74       -6.33      6.60 o 
  -3   8  18      156.89      169.05      9.29 o 
  -2   8  18      960.68      973.18     21.60 o 
  -1   8  18        0.24        1.35      2.51 o 
   0   8  18       69.55       75.82      7.72 o 
   1   8  18        0.06       -3.48      3.48 o 
   2   8  18      174.78      179.66     10.89 o 
   3   8  18     1163.87     1258.77     27.16 o 
   4   8  18        0.23       -1.44      3.97 o 
  -4   9  18      364.73      338.19     20.40 o 
  -3   9  18      260.70      289.39     18.33 o 
  -2   9  18       61.37       55.69      5.15 o 
  -1   9  18      146.60      154.95      8.20 o 
   0   9  18      232.48      227.89     11.42 o 
   1   9  18      209.19      224.86     20.55 o 
   2   9  18       15.43       17.70      5.26 o 
   3   9  18       16.63       13.84      4.05 o 
   4   9  18      285.44      308.78     16.49 o 
  -4  10  18      306.10      286.99     34.03 o 
  -3  10  18        6.60        9.25      8.15 o 
  -2  10  18       21.14       19.58      3.56 o 
  -1  10  18      437.02      455.22     14.54 o 
   0  10  18        4.26        4.15      4.58 o 
   1  10  18      535.26      534.52     17.94 o 
   2  10  18       49.53       62.36      7.49 o 
   3  10  18       81.78       87.65      9.57 o 
   4  10  18       20.37       14.38      5.14 o 
  -4  11  18      125.38      135.73     14.78 o 
  -3  11  18        0.50        0.89      7.72 o 
  -2  11  18      189.04      217.35     15.04 o 
  -1  11  18       79.68       76.09      6.63 o 
   0  11  18      276.01      263.84     12.08 o 
   1  11  18      143.01      168.09     14.80 o 
   2  11  18       25.46       32.31      5.89 o 
   3  11  18       85.62       87.17      8.98 o 
   4  11  18        5.87       -0.88      5.58 o 
  -4  12  18       22.21       31.95     10.16 o 
  -3  12  18       84.88       98.96     12.93 o 
  -2  12  18      161.12      154.04      7.86 o 
  -1  12  18       99.12      107.72      7.07 o 
   0  12  18       32.88       37.46      7.99 o 
   1  12  18       34.26       27.34      8.24 o 
   2  12  18       36.85       45.92      6.88 o 
   3  12  18       33.52       35.34      6.78 o 
   4  12  18       25.08       18.05      6.04 o 
  -4  13  18       83.93       80.62     18.68 o 
  -3  13  18       16.56       15.77      8.27 o 
  -2  13  18       10.41        8.21      3.35 o 
  -1  13  18       75.94       56.35      5.42 o 
   0  13  18      576.57      646.58     20.02 o 
   1  13  18        3.40       -4.35      6.50 o 
   2  13  18      150.84      166.90     16.10 o 
   3  13  18        3.29        7.71      5.09 o 
   4  13  18        7.69        8.77      5.75 o 
  -4  14  18      181.51      147.75     17.19 o 
  -3  14  18       34.39       40.78     17.68 o 
  -2  14  18        1.96       -4.06     10.93 o 
  -1  14  18       13.44        7.40      3.45 o 
   0  14  18       12.77        8.15      5.14 o 
   1  14  18       91.09       67.89     11.07 o 
   2  14  18       52.91       58.24     26.66 o 
   3  14  18       82.51       85.97      9.82 o 
   4  14  18      258.21      266.90     21.26 o 
  -4  15  18       30.84       28.32     15.13 o 
  -3  15  18      169.93      162.34     16.16 o 
  -2  15  18       51.81       59.22      8.52 o 
  -1  15  18      186.29      191.41     10.76 o 
   0  15  18       46.39       40.28      6.41 o 
   1  15  18        5.53        6.95      7.80 o 
   2  15  18      275.37      291.87     31.58 o 
   3  15  18      147.11      138.55     14.91 o 
  -4  16  18       26.66       25.29     18.76 o 
  -3  16  18       11.79       12.68      9.25 o 
  -2  16  18        4.60      -12.88     12.88 o 
  -1  16  18      281.23      277.46     13.02 o 
   0  16  18       10.46        3.09      5.16 o 
   1  16  18       30.36       29.28      9.04 o 
   2  16  18      170.78      162.01     15.42 o 
   3  16  18       89.13       91.02     12.81 o 
  -3  17  18       83.90       82.09     13.19 o 
  -2  17  18        1.95       -4.68     15.46 o 
  -1  17  18        9.85        3.24      7.40 o 
   0  17  18      536.23      597.79     41.42 o 
   1  17  18      358.35      375.63     21.07 o 
   2  17  18       25.56       20.62     11.70 o 
   3  17  18       82.49       90.64     24.35 o 
  -3  18  18        7.96        3.30     17.37 o 
  -2  18  18       18.46       20.29      8.42 o 
  -1  18  18      101.36      118.24     18.07 o 
   0  18  18       24.25       16.67      9.01 o 
   1  18  18       94.59       99.09     13.01 o 
   2  18  18       63.80       51.53     10.42 o 
   3  18  18       18.91       12.02     17.94 o 
  -3  19  18        3.06      -15.24     16.35 o 
  -2  19  18      215.15      232.47     38.75 o 
  -1  19  18      173.89      182.44     16.90 o 
   0  19  18        0.01        4.91      8.21 o 
   1  19  18       12.99       -3.79      7.55 o 
   2  19  18      208.18      230.54     18.85 o 
   3  19  18       74.87       72.36     22.74 o 
  -3  20  18       35.04       24.71     19.74 o 
  -2  20  18       33.56       31.95      9.74 o 
  -1  20  18       14.56       14.98      9.75 o 
   0  20  18       92.26       77.78     12.31 o 
   1  20  18       16.08       14.76      8.80 o 
   2  20  18       48.02       45.20     10.42 o 
  -2  21  18      119.25      120.31     14.73 o 
  -1  21  18      195.35      223.79     18.75 o 
   0  21  18      123.85      120.12     14.48 o 
   1  21  18       25.99       29.67     10.14 o 
   2  21  18       80.07       83.81     22.20 o 
  -2  22  18       81.94       80.21     14.37 o 
  -1  22  18        3.01        0.62      7.99 o 
   0  22  18       37.38       29.18      9.68 o 
   1  22  18       61.45       48.33     10.90 o 
  -1  23  18        0.69       -6.95     14.69 o 
   0  23  18       63.82       64.83     12.25 o 
   1  23  18        0.02       -3.60     12.54 o 
   0  24  18       49.01       50.29     11.64 o 
  -4   1  19       29.60       31.26      6.66 o 
  -3   1  19        3.51       -1.50      2.16 o 
  -2   1  19      518.57      511.84     13.39 o 
  -1   1  19      379.42      372.17     11.32 o 
   0   1  19       46.04       55.56      7.81 o 
   1   1  19        0.34       -0.50      4.15 o 
   2   1  19      301.58      316.01     12.31 o 
   3   1  19      581.18      594.57     17.96 o 
   4   1  19       10.38        6.87      4.83 o 
  -4   2  19      240.14      244.50     16.83 o 
  -3   2  19        2.04        2.48      2.45 o 
  -2   2  19       18.13       16.51      3.13 o 
  -1   2  19      427.65      452.66     13.21 o 
   0   2  19       58.82       58.17      5.90 o 
   1   2  19       69.91       70.79      8.51 o 
   2   2  19      696.30      691.90     35.37 o 
   3   2  19      125.64      120.80      9.04 o 
   4   2  19        9.16        7.16      4.54 o 
  -4   3  19        1.15        4.12      8.28 o 
  -3   3  19      412.76      399.62     20.23 o 
  -2   3  19       42.60       38.62      4.77 o 
  -1   3  19        9.25        5.58      2.81 o 
   0   3  19      443.95      479.90     12.97 o 
   1   3  19       48.57       48.93      7.28 o 
   2   3  19      306.51      301.68     14.34 o 
   3   3  19        3.30        7.25      4.05 o 
   4   3  19      444.20      450.70     19.56 o 
  -4   4  19      371.86      392.02     29.51 o 
  -3   4  19       34.16       46.44      9.68 o 
  -2   4  19       56.61       55.38      4.69 o 
  -1   4  19       13.66       21.89      3.75 o 
   0   4  19       76.94       82.44      7.08 o 
   1   4  19      718.18      753.91     21.85 o 
   2   4  19        9.35       10.08      4.63 o 
   3   4  19        8.50        9.56      4.63 o 
   4   4  19       42.36       45.07      6.76 o 
  -4   5  19       16.91       23.74      8.93 o 
  -3   5  19       61.25       73.93     10.90 o 
  -2   5  19      107.29      118.06      7.31 o 
  -1   5  19       30.97       23.83      4.30 o 
   0   5  19        4.78        5.16      3.47 o 
   1   5  19      393.06      468.03     16.68 o 
   2   5  19       24.65       25.30      5.58 o 
   3   5  19      837.87      862.55     22.70 o 
   4   5  19       34.51       45.02      6.73 o 
  -4   6  19       58.19       55.32     10.83 o 
  -3   6  19      537.50      528.34     24.21 o 
  -2   6  19      310.33      299.09     10.13 o 
  -1   6  19       15.89        9.72      2.75 o 
   0   6  19        2.14        2.68      3.21 o 
   1   6  19      543.39      561.95     34.69 o 
   2   6  19       40.31       31.98      6.07 o 
   3   6  19      107.06      135.08     11.62 o 
   4   6  19      464.88      469.39     19.68 o 
  -4   7  19       50.27       62.71     11.36 o 
  -3   7  19      576.23      570.16     25.44 o 
  -2   7  19      146.40      152.99      7.70 o 
  -1   7  19      108.76       98.76     11.54 o 
   0   7  19      810.61      915.99     23.12 o 
   1   7  19       84.65       98.36     12.33 o 
   2   7  19      178.16      186.27     12.25 o 
   3   7  19      207.38      203.07     12.47 o 
   4   7  19        0.80        0.90      4.36 o 
  -4   8  19      106.73       64.37     24.14 o 
  -3   8  19       18.15       15.26      8.30 o 
  -2   8  19      107.97       99.33      6.76 o 
  -1   8  19      293.60      304.64     11.64 o 
   0   8  19       54.70       59.08      6.28 o 
   1   8  19      567.54      562.89     18.68 o 
   2   8  19        0.21        1.95      3.97 o 
   3   8  19       86.46       88.79      9.28 o 
   4   8  19      109.65      109.46     10.54 o 
  -4   9  19        5.70        3.86     10.57 o 
  -3   9  19       11.61        4.84      7.63 o 
  -2   9  19       13.66       11.91      3.39 o 
  -1   9  19       81.12       85.04      7.16 o 
   0   9  19      114.25      141.47     11.57 o 
   1   9  19        0.01        0.84      4.18 o 
   2   9  19      350.87      367.63     15.31 o 
   3   9  19      371.70      365.61     16.04 o 
   4   9  19       69.34       66.70      7.90 o 
  -4  10  19      509.09      457.04     24.22 o 
  -3  10  19        6.14       -4.43      7.11 o 
  -2  10  19       47.89       56.70      5.30 o 
  -1  10  19       15.91       15.29      4.12 o 
   0  10  19        2.62        1.65      4.09 o 
   1  10  19      221.57      242.84     21.92 o 
   2  10  19       45.52       53.85      7.33 o 
   3  10  19       71.50       86.24      9.21 o 
   4  10  19       58.25       54.22      8.33 o 
  -4  11  19       15.35        3.20      8.50 o 
  -3  11  19       37.94       28.74      9.77 o 
  -2  11  19      478.93      523.00     22.17 o 
  -1  11  19      586.24      601.22     17.66 o 
   0  11  19       56.46       67.78      7.63 o 
   1  11  19        0.20       -2.20      6.46 o 
   2  11  19        6.61        8.95      4.80 o 
   3  11  19       93.76       81.57     15.40 o 
   4  11  19       26.96       25.57      6.86 o 
  -4  12  19       13.83       13.63      8.53 o 
  -3  12  19        0.00       -4.01      8.81 o 
  -2  12  19      204.17      222.64     11.79 o 
  -1  12  19      409.92      420.33     23.07 o 
   0  12  19      217.37      224.99     13.08 o 
   1  12  19       96.58      102.77     19.64 o 
   2  12  19     1179.32     1261.61     41.99 o 
   3  12  19      122.35      142.98     12.78 o 
  -4  13  19       33.97        1.11     17.12 o 
  -3  13  19        0.23        1.22      7.66 o 
  -2  13  19      712.16      730.88     44.34 o 
  -1  13  19      484.76      529.45     16.54 o 
   0  13  19      148.41      147.28     15.32 o 
   1  13  19       91.86       99.69     12.73 o 
   2  13  19        4.69        4.25      7.26 o 
   3  13  19      136.96      150.86     11.87 o 
  -3  14  19       31.50       34.85     10.39 o 
  -2  14  19        3.15       11.86     15.78 o 
  -1  14  19       25.21       22.54      6.18 o 
   0  14  19      120.18      134.77     10.19 o 
   1  14  19       69.36       89.23     12.43 o 
   2  14  19      108.57      120.72     14.13 o 
   3  14  19       64.47       72.36     12.03 o 
  -3  15  19        2.55       12.48      9.18 o 
  -2  15  19      163.90      160.22     24.74 o 
  -1  15  19       10.46        5.36      7.61 o 
   0  15  19       29.09       31.88      6.36 o 
   1  15  19       81.49       94.74     12.92 o 
   2  15  19       14.30       14.55     13.22 o 
   3  15  19      205.85      195.47     17.79 o 
  -3  16  19       10.30       11.48      9.63 o 
  -2  16  19      257.98      295.02     32.06 o 
  -1  16  19      382.58      427.71     22.39 o 
   0  16  19       31.88       25.40      9.25 o 
   1  16  19       88.98       84.30     20.22 o 
   2  16  19      111.75      123.03     14.13 o 
   3  16  19       43.01       53.11     10.97 o 
  -3  17  19      142.18      164.42     27.29 o 
  -2  17  19       42.81       15.35     16.67 o 
  -1  17  19        5.20        0.40     10.47 o 
   0  17  19      105.49      108.97     13.88 o 
   1  17  19      357.85      385.06     21.82 o 
   2  17  19      134.28      133.63     14.44 o 
   3  17  19       44.56       55.38     27.49 o 
  -3  18  19        6.65       -6.78     16.22 o 
  -2  18  19      144.33      111.73     23.44 o 
  -1  18  19      230.03      248.59     18.26 o 
   0  18  19       42.76       51.16     10.88 o 
   1  18  19      202.67      196.56     20.75 o 
   2  18  19        4.96       -5.66      6.72 o 
  -2  19  19        4.54       -3.39     15.67 o 
  -1  19  19        7.38       11.45      8.29 o 
   0  19  19       40.71       55.08     11.50 o 
   1  19  19      140.10      159.62     15.90 o 
   2  19  19      122.24      144.58     25.94 o 
  -2  20  19      205.44      190.18     27.75 o 
  -1  20  19        3.85        6.70      7.85 o 
   0  20  19      530.70      563.91     26.74 o 
   1  20  19      498.71      490.47     24.68 o 
   2  20  19       50.20       46.74     19.69 o 
  -2  21  19      102.40       70.65     21.66 o 
  -1  21  19       13.48       12.49      9.68 o 
   0  21  19      987.38     1087.36     39.41 o 
   1  21  19        2.48       -4.57      7.53 o 
  -1  22  19        5.90       -2.82      7.51 o 
   0  22  19      117.43      135.79     16.15 o 
   1  22  19      143.91      141.28     15.74 o 
  -4   0  20        0.25        1.14      7.68 o 
  -3   0  20       63.97       52.12     15.81 o 
  -2   0  20      218.49      242.43     13.19 o 
  -1   0  20       75.85       83.33      9.18 o 
   0   0  20       16.50       20.67      5.57 o 
   1   0  20       73.02       91.65     14.03 o 
   2   0  20        1.88       -1.99      5.98 o 
   3   0  20      130.06      143.40     23.60 o 
   4   0  20      505.25      540.09     26.17 o 
  -4   1  20      100.31       98.29     23.42 o 
  -3   1  20       23.52       14.15      6.52 o 
  -2   1  20      344.36      378.10     13.87 o 
  -1   1  20       27.28       23.30      3.93 o 
   0   1  20        7.80        7.43      3.67 o 
   1   1  20        0.49        1.65      4.69 o 
   2   1  20       80.54       87.29      9.84 o 
   3   1  20        0.02        1.80      3.73 o 
   4   1  20      307.06      356.06     36.36 o 
  -4   2  20      261.51      252.84     17.39 o 
  -3   2  20      137.40      115.23     12.82 o 
  -2   2  20       45.01       45.56      4.95 o 
  -1   2  20       22.93       25.35      4.16 o 
   0   2  20      355.42      369.74     13.55 o 
   1   2  20      271.35      278.52     15.01 o 
   2   2  20      190.21      206.98     13.38 o 
   3   2  20      167.88      197.25     11.63 o 
   4   2  20        4.90       12.90      6.40 o 
  -4   3  20       15.47       19.17      8.32 o 
  -3   3  20       17.01        4.23      7.37 o 
  -2   3  20       33.33       22.37      3.77 o 
  -1   3  20      262.37      294.89     10.67 o 
   0   3  20      290.56      284.59     13.24 o 
   1   3  20       86.15       90.27      9.86 o 
   2   3  20      503.67      548.87     22.32 o 
   3   3  20      180.15      187.05     11.32 o 
   4   3  20       40.21       40.65      9.49 o 
  -4   4  20      129.92      125.55     14.08 o 
  -3   4  20       53.14       60.32     10.56 o 
  -2   4  20        4.29        9.14      4.08 o 
  -1   4  20      161.90      172.91      8.40 o 
   0   4  20       19.52       11.54      4.28 o 
   1   4  20       39.66       47.24      7.55 o 
   2   4  20       20.80       26.53      6.01 o 
   3   4  20       61.61       60.41      8.07 o 
   4   4  20       52.45       57.22      7.76 o 
  -4   5  20        4.45        5.58      7.62 o 
  -3   5  20      100.50      116.50     31.00 o 
  -2   5  20       40.28       52.08      5.09 o 
  -1   5  20       31.57       34.96      4.74 o 
   0   5  20        0.09       -4.52      4.52 o 
   1   5  20       97.84       92.20      9.72 o 
   2   5  20      541.32      608.93     20.39 o 
   3   5  20       47.38       55.03      7.84 o 
   4   5  20       14.97       13.41      5.21 o 
  -4   6  20        2.31       -6.73      7.00 o 
  -3   6  20       15.21       30.14      9.28 o 
  -2   6  20      126.87      126.75      7.52 o 
  -1   6  20        3.43        2.42      3.08 o 
   0   6  20       11.84       17.29      4.38 o 
   1   6  20        0.10        0.26      4.49 o 
   2   6  20      101.92      110.37      9.81 o 
   3   6  20        8.76        9.30      5.32 o 
   4   6  20      126.86      118.47     15.37 o 
  -4   7  20       48.23       41.83     10.14 o 
  -3   7  20      132.91      148.12     28.77 o 
  -2   7  20        0.01        1.07      2.84 o 
  -1   7  20       62.77       68.79      6.69 o 
   0   7  20      206.55      249.58     15.86 o 
   1   7  20       37.87       47.49      7.02 o 
   2   7  20       32.54       37.06      6.47 o 
   3   7  20        0.08        6.77      4.77 o 
   4   7  20        0.63        5.42      5.37 o 
  -4   8  20        0.41       -3.31     13.12 o 
  -3   8  20      145.35      124.77     14.46 o 
  -2   8  20      100.91      110.46      8.86 o 
  -1   8  20       76.39      100.71      7.83 o 
   0   8  20      613.90      655.08     23.54 o 
   1   8  20        6.81        6.98      4.97 o 
   2   8  20      219.82      251.56     13.06 o 
   3   8  20      101.53       89.18      9.44 o 
   4   8  20      137.78      138.55     13.49 o 
  -4   9  20       27.43       25.80      9.76 o 
  -3   9  20      242.95      255.92     18.23 o 
  -2   9  20        0.06        0.43      9.91 o 
  -1   9  20        9.10        3.48      3.41 o 
   0   9  20       78.26       91.59      9.85 o 
   1   9  20       33.58       34.57      6.52 o 
   2   9  20      136.93      139.75     11.10 o 
   3   9  20        0.02        1.04      4.83 o 
  -4  10  20        0.87       -6.05     15.92 o 
  -3  10  20       49.30       57.42     11.32 o 
  -2  10  20        0.53       -0.72      7.10 o 
  -1  10  20       74.08       87.42     10.07 o 
   0  10  20        9.41        6.84      4.92 o 
   1  10  20       24.30       44.09     17.69 o 
   2  10  20      207.34      223.07     12.41 o 
   3  10  20        1.15       -0.54      4.61 o 
  -4  11  20       46.34       72.50     21.94 o 
  -3  11  20        0.09       -1.12      8.09 o 
  -2  11  20       48.93       40.40     16.93 o 
  -1  11  20      112.22      114.72      8.48 o 
   0  11  20      203.89      221.59     14.31 o 
   1  11  20      170.79      185.91     16.21 o 
   2  11  20      435.53      509.08     21.12 o 
   3  11  20      120.58      103.31     10.20 o 
  -3  12  20       39.64       37.92     20.25 o 
  -2  12  20      104.74      141.63     23.14 o 
  -1  12  20       39.72       41.62      5.69 o 
   0  12  20       99.78      103.26      9.23 o 
   1  12  20       14.63        5.16      7.65 o 
   2  12  20       52.74       55.47     10.55 o 
   3  12  20       49.49       53.99      8.09 o 
  -3  13  20       32.50       34.29     10.54 o 
  -2  13  20      237.35      239.92     28.70 o 
  -1  13  20        4.99       19.46     12.96 o 
   0  13  20        6.19        5.70      7.96 o 
   1  13  20        0.59       -5.74      8.40 o 
   2  13  20       54.34       53.01     10.73 o 
   3  13  20       39.87       42.90     10.43 o 
  -3  14  20        0.17       -6.21     10.64 o 
  -2  14  20        1.35      -13.92     13.92 o 
  -1  14  20       23.05       31.01     14.75 o 
   0  14  20       14.42       16.78      9.04 o 
   1  14  20       35.30       40.19     15.84 o 
   2  14  20        0.32       -5.74      8.53 o 
   3  14  20        7.92       -1.25     10.76 o 
  -3  15  20       52.50       32.80     18.95 o 
  -2  15  20        0.05      -13.75     13.75 o 
  -1  15  20      259.52      243.71     27.71 o 
   0  15  20       12.08        4.34      8.65 o 
   1  15  20      623.41      782.31     47.90 o 
   2  15  20       56.07       65.83     13.91 o 
   3  15  20        0.00        4.26      8.05 o 
  -3  16  20      193.14      176.95     27.94 o 
  -2  16  20      683.99      637.59     42.67 o 
  -1  16  20      488.40      559.90     37.89 o 
   0  16  20       28.58       25.86      9.67 o 
   1  16  20      125.78      126.38     17.46 o 
   2  16  20        0.12        1.37      7.18 o 
  -2  17  20        5.28       27.43     17.41 o 
  -1  17  20       93.76       97.21     20.04 o 
   0  17  20      152.41      157.05     22.47 o 
   1  17  20       48.04       53.18     11.41 o 
   2  17  20      253.72      296.85     20.07 o 
  -2  18  20        7.09       20.23     16.97 o 
  -1  18  20       26.84       19.14     10.84 o 
   0  18  20       60.29       61.34     12.17 o 
   1  18  20        0.24        0.43     12.90 o 
   2  18  20       16.37       16.21      8.67 o 
  -2  19  20       49.93       78.00     22.05 o 
  -1  19  20        3.94        8.07      8.67 o 
   0  19  20      247.86      273.02     20.61 o 
   1  19  20       12.21        2.15      8.31 o 
  -1  20  20        3.22       -1.93      9.43 o 
   0  20  20        0.02       -8.30      9.74 o 
   1  20  20        8.39        0.89      8.45 o 
   0  21  20       30.08       29.84     10.54 o 
  -3   1  21      136.48      168.06     23.57 o 
  -2   1  21      164.90      164.01     15.10 o 
  -1   1  21       23.63       26.02      4.42 o 
   0   1  21       43.32       41.44      7.93 o 
   1   1  21      132.16      148.22     12.69 o 
   2   1  21        1.36       -0.46      6.49 o 
   3   1  21       19.43       16.07      5.80 o 
  -4   2  21      110.76      134.78     23.64 o 
  -3   2  21      634.03      629.65     39.26 o 
  -2   2  21       12.83       14.00      9.08 o 
  -1   2  21       31.22       34.20      4.67 o 
   0   2  21      140.72      155.55     13.10 o 
   1   2  21       67.59       61.27      8.63 o 
   2   2  21      341.60      347.61     24.90 o 
   3   2  21        0.85       -2.56      4.28 o 
  -4   3  21      135.54      113.26     23.41 o 
  -3   3  21        0.67       -6.55      6.55 o 
  -2   3  21       50.48       51.91     10.67 o 
  -1   3  21      175.20      187.16      8.85 o 
   0   3  21        0.03        2.59      5.37 o 
   1   3  21      187.98      194.38     13.51 o 
   2   3  21       12.62       15.76      5.49 o 
   3   3  21        1.81        4.04      4.71 o 
  -4   4  21      254.15      272.46     31.26 o 
  -3   4  21      242.31      234.40     17.13 o 
  -2   4  21      375.36      399.58     30.60 o 
  -1   4  21       68.23       85.03      6.53 o 
   0   4  21      149.62      186.35     14.35 o 
   1   4  21       40.96       38.16      7.50 o 
   2   4  21       61.11       61.11      8.81 o 
   3   4  21       53.13       54.99      7.99 o 
  -4   5  21       38.98       39.75     18.63 o 
  -3   5  21        0.18        3.42      7.39 o 
  -2   5  21        1.50       16.98      7.71 o 
  -1   5  21       91.95      103.31      7.96 o 
   0   5  21       88.34       83.07     10.28 o 
   1   5  21      148.66      188.34     13.26 o 
   2   5  21        0.09       -2.40      4.05 o 
   3   5  21      125.34      141.43     11.73 o 
  -4   6  21        0.29      -14.53     14.53 o 
  -3   6  21      236.37      240.76     19.62 o 
  -2   6  21      269.80      267.13     18.04 o 
  -1   6  21       32.43       41.54      6.77 o 
   0   6  21      196.00      217.77     20.77 o 
   1   6  21        6.14        5.55      5.39 o 
   2   6  21       32.64       39.90      6.83 o 
   3   6  21      118.96      139.22     11.66 o 
  -4   7  21      397.28      398.79     36.17 o 
  -3   7  21       49.48       40.39     10.23 o 
  -2   7  21       94.13      106.07     13.47 o 
  -1   7  21      724.81      784.47     21.23 o 
   0   7  21      346.66      328.49     26.05 o 
   1   7  21       16.07       24.58      6.33 o 
   2   7  21      290.56      312.86     18.68 o 
   3   7  21        7.11        3.84      5.23 o 
  -3   8  21      235.44      237.17     18.00 o 
  -1   8  21        7.88        9.59      4.10 o 
   0   8  21      185.06      185.20     22.42 o 
   1   8  21       13.70       18.60      8.52 o 
   2   8  21       11.55       13.29      7.62 o 
   3   8  21       51.47       54.82     11.12 o 
  -3   9  21       25.67       43.74     10.93 o 
  -2   9  21        7.12       18.21     14.55 o 
  -1   9  21        3.38        3.61      5.28 o 
   0   9  21      163.78      183.02     22.09 o 
   1   9  21      209.49      219.72     17.42 o 
   2   9  21        0.74       -0.19      4.76 o 
   3   9  21       43.51       55.04      8.66 o 
  -3  10  21       41.20       30.44     25.37 o 
  -2  10  21       86.41       80.36     19.74 o 
  -1  10  21       37.32       42.09      7.78 o 
   0  10  21        9.59       14.14     10.94 o 
   1  10  21       27.62       30.61      9.52 o 
   2  10  21        2.40       -0.52      4.41 o 
   3  10  21       69.79       74.34      9.23 o 
  -3  11  21      127.79      115.78     14.75 o 
  -2  11  21      624.83      602.71     40.39 o 
  -1  11  21       64.48       53.67      8.38 o 
   0  11  21        8.88        7.02     11.82 o 
   1  11  21      125.08      132.13     14.41 o 
   2  11  21       17.19        9.96      7.92 o 
   3  11  21        4.67        4.16      5.15 o 
  -3  12  21      368.51      371.68     22.96 o 
  -2  12  21       21.52        5.48     13.92 o 
  -1  12  21       86.50      122.61     21.18 o 
   0  12  21        2.95        3.27     10.87 o 
   1  12  21      729.78      797.86     47.05 o 
   2  12  21      385.41      413.63     22.70 o 
   3  12  21        0.90       -1.73      5.70 o 
  -3  13  21       16.96        6.64      9.18 o 
  -2  13  21      286.59      284.61     31.00 o 
  -1  13  21       47.39       27.73     15.13 o 
   0  13  21       11.34       22.02     13.49 o 
   1  13  21      108.72       93.07     12.87 o 
   2  13  21        2.74        1.69     10.70 o 
  -3  14  21        4.88        4.94     16.81 o 
  -2  14  21        0.14        0.49     13.56 o 
  -1  14  21        0.43      -11.24     11.24 o 
   0  14  21        8.90       -4.38     10.94 o 
   1  14  21        0.88       -4.79      8.91 o 
   2  14  21       16.00        6.14      7.63 o 
  -2  15  21       10.84       -1.46     15.43 o 
  -1  15  21        0.82       -1.92     13.38 o 
   0  15  21       74.44       82.08     12.72 o 
   1  15  21      341.36      337.61     20.55 o 
   2  15  21       13.91       21.16      8.96 o 
  -2  16  21       27.35       10.67     16.31 o 
  -1  16  21       76.32       46.42     17.65 o 
   0  16  21      291.45      329.54     20.24 o 
   1  16  21       15.29       14.55      8.54 o 
   2  16  21        1.60       -0.33      7.53 o 
  -2  17  21        5.37       18.86     17.16 o 
  -1  17  21      295.65      285.80     30.68 o 
   0  17  21        0.06       -2.62      8.27 o 
   1  17  21        0.02       -4.62      7.83 o 
  -1  18  21      137.02      161.81     25.61 o 
   0  18  21        8.53        1.83     10.48 o 
   1  18  21       11.95        6.77      9.84 o 
   0  19  21       40.08       34.17     10.80 o 
  -3   0  22       11.37       -8.75     13.27 o 
  -2   0  22      247.33      276.20     27.42 o 
  -1   0  22        7.95       12.72      5.23 o 
   0   0  22      250.35      251.63     21.77 o 
   1   0  22      618.50      760.49     39.14 o 
   2   0  22      290.26      314.33     24.13 o 
   3   0  22        0.62        4.22      8.00 o 
  -3   1  22       29.80       21.34     15.84 o 
  -2   1  22        0.72       -5.25      7.83 o 
  -1   1  22       55.85       60.56      5.84 o 
   0   1  22        2.25       -1.76      5.49 o 
   1   1  22       37.81       33.47      8.67 o 
   2   1  22       24.94       31.03      7.05 o 
   3   1  22        0.09        0.02      7.82 o 
  -3   2  22      107.39      106.39     20.57 o 
  -2   2  22       53.38       45.48     10.78 o 
  -1   2  22       27.30       19.42      4.14 o 
   0   2  22        8.35       -2.79      5.71 o 
   1   2  22       66.72       70.27      9.30 o 
   2   2  22       85.52      105.74     15.69 o 
   3   2  22       47.73       60.90      9.17 o 
  -3   3  22        0.08      -13.01     13.01 o 
  -2   3  22        0.55        1.79     12.89 o 
  -1   3  22      204.25      250.99     16.29 o 
   0   3  22        6.78        7.37      7.76 o 
   1   3  22        3.21       -1.84      4.97 o 
   2   3  22        2.50        5.03      5.03 o 
   3   3  22      160.41      160.72     12.59 o 
  -3   4  22        7.59        0.00     15.29 o 
  -2   4  22       11.96        9.64     12.72 o 
  -1   4  22       52.35       40.43      6.65 o 
   0   4  22        9.47        6.98      6.02 o 
   1   4  22      221.85      234.82     14.53 o 
   2   4  22       10.23       11.92      5.63 o 
   3   4  22        2.87        1.72      5.01 o 
  -3   5  22        1.04       -0.62      7.35 o 
  -2   5  22      198.50      202.40     25.30 o 
  -1   5  22       76.59       63.75     15.44 o 
   0   5  22      117.14      124.28     12.17 o 
   1   5  22       93.08       92.53     10.73 o 
   2   5  22        6.09        8.76      5.24 o 
   3   5  22      512.44      577.45     37.16 o 
  -3   6  22       52.03       55.69     11.40 o 
  -2   6  22       17.79       25.32     15.17 o 
  -1   6  22       60.61       67.02     16.47 o 
   0   6  22       14.70        4.97      5.94 o 
   1   6  22      523.18      599.21     37.24 o 
   2   6  22      156.08      164.38     22.50 o 
   3   6  22        0.68        5.55      8.21 o 
  -3   7  22        0.20       -5.63      8.96 o 
  -2   7  22        0.10      -11.80     12.30 o 
  -1   7  22       22.96       35.60     14.52 o 
   0   7  22        2.27       -6.30      9.06 o 
   1   7  22       13.09       19.39      6.68 o 
   2   7  22        0.19        1.80      4.60 o 
   3   7  22       15.51       10.08      6.00 o 
  -3   8  22       38.27       35.29     11.02 o 
  -2   8  22       60.76       75.31     18.92 o 
  -1   8  22      211.44      245.67     27.12 o 
   0   8  22      190.34      223.39     25.14 o 
   1   8  22      354.60      414.25     20.27 o 
   2   8  22       89.23       90.70      9.66 o 
   3   8  22       10.36        7.38      6.75 o 
  -3   9  22       45.59       44.55     10.88 o 
  -2   9  22      109.08       99.41     20.39 o 
  -1   9  22       30.27       26.24     13.94 o 
   0   9  22       80.27       61.97     15.53 o 
   1   9  22        3.94       12.12      9.42 o 
   2   9  22        0.21       -4.48      4.48 o 
  -3  10  22        2.02       -7.39      7.39 o 
  -2  10  22        2.08       -4.65     13.64 o 
  -1  10  22       17.75       -8.24     12.07 o 
   0  10  22      197.07      231.81     25.35 o 
   1  10  22      208.17      233.20     24.27 o 
   2  10  22        7.43       -0.54     15.24 o 
  -2  11  22       25.56       27.64     15.91 o 
  -1  11  22      205.23      231.25     27.39 o 
   0  11  22        5.27       -4.73      9.40 o 
   1  11  22       48.23       75.90     15.52 o 
   2  11  22        5.24        5.21      7.83 o 
  -2  12  22        0.17       -7.86     13.94 o 
  -1  12  22        1.20      -10.45     12.39 o 
   0  12  22      113.31      117.79     19.57 o 
   1  12  22       12.45       11.43      8.59 o 
   2  12  22        0.01       -7.59     11.79 o 
  -2  13  22        3.62      -10.62     13.97 o 
  -1  13  22       20.32        4.55     13.91 o 
   0  13  22       79.42       59.50     15.91 o 
   1  13  22       29.96       24.68      9.79 o 
   2  13  22      144.36      152.11     16.27 o 
  -2  14  22        0.79      -13.31     13.31 o 
  -1  14  22        0.13        1.83     13.85 o 
   0  14  22       94.53       73.45     16.88 o 
   1  14  22      242.46      231.90     19.34 o 
  -1  15  22       37.74       32.41     16.66 o 
   0  15  22        3.02      -10.07     10.07 o 
   1  15  22       55.82       53.91     11.70 o 
  -1  16  22       35.49       40.40     16.88 o 
   0  16  22       30.96       28.51     14.16 o 
   1  16  22       51.87       42.75     13.97 o 
   0  17  22       14.05       19.73     13.57 o 
  -3   1  23       19.58        2.79     14.24 o 
  -2   1  23       42.50       37.61     11.95 o 
  -1   1  23      155.14      150.55     14.21 o 
   0   1  23      325.99      351.30     18.47 o 
   1   1  23        0.56       -1.80      4.82 o 
   2   1  23       73.70       82.03     10.58 o 
  -3   2  23        1.63       -8.31     13.33 o 
  -2   2  23       15.60        1.91     13.16 o 
  -1   2  23       81.05       63.38     10.22 o 
   0   2  23       73.56       79.88     10.55 o 
   1   2  23       41.07       44.01      8.36 o 
   2   2  23       18.63       20.16      8.35 o 
  -3   3  23       28.04       -6.57     13.69 o 
  -2   3  23      115.68      146.10     22.46 o 
  -1   3  23       35.57       31.05      8.82 o 
   0   3  23        1.61        2.50      5.79 o 
   1   3  23      261.59      273.91     22.80 o 
   2   3  23        0.05        1.24      5.07 o 
  -3   4  23       55.90       31.66     16.83 o 
  -2   4  23       24.19       24.40     15.16 o 
  -1   4  23        2.65        4.99     11.23 o 
   0   4  23      175.37      205.47     20.43 o 
   1   4  23        9.16        1.77      5.57 o 
   2   4  23       33.27       24.92      7.13 o 
  -3   5  23       22.27       -1.67     15.02 o 
  -2   5  23       11.14       -1.62     13.10 o 
  -1   5  23        1.79        5.64     11.69 o 
   0   5  23       54.30       65.31      9.88 o 
   1   5  23        0.30        2.41      6.43 o 
   2   5  23      209.83      207.21     15.70 o 
  -3   6  23       41.78       15.09     15.89 o 
  -2   6  23       26.25        7.17     13.99 o 
  -1   6  23        4.23       -5.55     10.04 o 
   0   6  23       24.21       32.86     12.94 o 
   1   6  23       36.07       48.92      8.64 o 
   2   6  23      126.75      135.00     12.83 o 
  -2   7  23       35.73       33.13     16.29 o 
  -1   7  23       15.82        3.47     12.24 o 
   0   7  23        1.62       10.92     10.91 o 
   1   7  23       43.44       44.46      8.60 o 
   2   7  23       99.88      119.20     12.25 o 
  -2   8  23       20.15        7.36     14.24 o 
  -1   8  23       26.89       37.23     14.96 o 
   0   8  23      501.40      550.37     35.48 o 
   1   8  23        1.80       -3.52      7.55 o 
   2   8  23        8.42        1.54      5.74 o 
  -2   9  23        2.19       -5.19     13.61 o 
  -1   9  23      112.52      109.99     19.81 o 
   0   9  23       26.90       12.73     11.44 o 
   1   9  23      136.20      138.14     20.24 o 
   2   9  23      101.09      109.34     11.83 o 
  -2  10  23      136.55      130.55     22.38 o 
  -1  10  23        1.32       -1.93     12.64 o 
   0  10  23      277.17      322.74     27.13 o 
   1  10  23       24.21        1.36      9.16 o 
   2  10  23      105.43      122.66     18.42 o 
  -2  11  23        6.68        5.65     14.26 o 
  -1  11  23       33.68       13.99     13.56 o 
   0  11  23       23.97       14.74     12.77 o 
   1  11  23        0.13       -7.97      9.12 o 
  -1  12  23      233.00      202.22     26.37 o 
   0  12  23      139.00      203.06     24.47 o 
   1  12  23       73.18       77.60     15.84 o 
  -1  13  23      181.31      155.46     23.93 o 
   0  13  23        5.24       -6.07     10.28 o 
   1  13  23       26.02       28.07     12.31 o 
  -1  14  23       72.32       82.36     20.31 o 
   0  14  23       38.29       33.85     14.39 o 
  -2   0  24      158.66      187.58     23.99 o 
  -1   0  24       99.57      100.92     17.49 o 
   0   0  24       18.38        7.25      9.42 o 
   1   0  24       85.21       90.97     15.88 o 
   2   0  24      250.56      276.06     23.93 o 
  -2   1  24        5.18        7.11     12.73 o 
  -1   1  24       69.88       74.13     11.28 o 
   0   1  24       64.84       88.69     11.23 o 
   1   1  24       35.06       57.08      9.17 o 
   2   1  24        3.41        0.52      5.38 o 
  -2   2  24        1.64       -3.55     11.93 o 
  -1   2  24        0.69       -2.86      7.23 o 
   0   2  24        2.88       -1.58      5.80 o 
   1   2  24      149.68      128.24     12.70 o 
   2   2  24       84.98       98.53     11.89 o 
  -2   3  24      203.63      179.21     24.32 o 
  -1   3  24      184.06      199.94     16.26 o 
   0   3  24        6.74        9.50      6.82 o 
   1   3  24        1.12       -2.67      6.32 o 
   2   3  24        8.14       11.72      6.16 o 
  -2   4  24      111.19      122.14     21.91 o 
  -1   4  24        0.50       -5.43     10.59 o 
   0   4  24       19.45       16.56      7.26 o 
   1   4  24        5.51       -3.50      5.43 o 
   2   4  24        4.41       -0.08      5.18 o 
  -2   5  24       27.89        3.34     13.73 o 
  -1   5  24       72.49       65.02     16.54 o 
   0   5  24      178.61      202.44     15.86 o 
   1   5  24        4.08        6.91      8.93 o 
  -2   6  24        3.73       -9.73     12.68 o 
  -1   6  24        0.95       17.20     11.94 o 
   0   6  24        2.02        6.86      9.98 o 
   1   6  24        0.31       -1.31      5.35 o 
  -2   7  24        2.09       -1.74     13.67 o 
  -1   7  24      106.04      101.92     19.12 o 
   0   7  24        3.42       -3.66      9.04 o 
   1   7  24       27.00       10.27     10.32 o 
  -1   8  24      163.40      178.96     23.93 o 
   0   8  24        1.04        4.58      9.53 o 
   1   8  24        7.41        0.52      8.58 o 
  -1   9  24       10.35       -1.57     12.19 o 
   0   9  24      207.17      221.33     25.23 o 
   1   9  24       88.27      108.65     18.57 o 
  -1  10  24        1.20       -4.61     11.69 o 
   0  10  24        5.55        4.53     11.06 o 
   0  11  24       60.95       56.95     15.29 o 
  -1   1  25       11.44        7.88      8.49 o 
   0   1  25       31.21       27.16      8.27 o 
   1   1  25        0.01       -6.01      7.47 o 
  -1   2  25      115.10      100.11     12.66 o 
   0   2  25       53.10       67.60     10.54 o 
   1   2  25       14.84       13.20      9.38 o 
  -1   3  25      111.32      116.15     20.00 o 
   0   3  25       34.43       40.95     11.70 o 
  -1   4  25      230.51      259.22     28.38 o 
   0   4  25      243.60      275.45     19.01 o 
   0   5  25        4.39        2.82     10.16 o 
                                                 
